# Supplementary material for: Comparisons between the Neighboring States of Amazonas and Pará in Brazil in the Second Wave of COVID-19 Outbreak and a Possible Role of Early Ambulatory Treatment
Source: Int J Environ Res Public Health. 2021 Mar 24;18(7):3371. doi: 10.3390/ijerph18073371 (PMC8037003; doi:10.3390/ijerph18073371)
Supplement: Supplementary file 1 [file ijerph-18-03371-s001.zip]

Archive with 4 entries (3 files):
- Suppl-Materials-FGE-IJERPH-rev-2/
- Suppl-Materials-FGE-IJERPH-rev-2/Supp-Mat-S1.csv
- Suppl-Materials-FGE-IJERPH-rev-2/Supp-Mat-S2.xlsx
- Suppl-Materials-FGE-IJERPH-rev-2/Supp-Mat-S3.xlsx
