# Supplementary material for: Comparisons between the Neighboring States of Amazonas and Pará in Brazil in the Second Wave of COVID-19 Outbreak and a Possible Role of Early Ambulatory Treatment
Source: Int J Environ Res Public Health. 2021 Mar 24;18(7):3371. doi: 10.3390/ijerph18073371 (PMC8037003; doi:10.3390/ijerph18073371)
Supplement: Supplementary file 1 [file ijerph-18-03371-s001.zip › Suppl-Materials-FGE-IJERPH-rev-2/Supp-Mat-S3.xlsx]

## Sheet: BRA
		Acc. Death.	Verification (if the cell is equal to zero the workshhet is OK)								First Wave	First Wave	Sec. Wave	Sec. Wave		Accumulated		First Wave	Sec. Wave
		279286	0							7-day ave.	Acc. Death.	Acc. Death.	Acc. Death.	Acc. Death.	Accumul.	Deaths		7-day ave. d. per d.	7-day ave. d. per d.
									7-day ave.	d. per d.		per m. p.		per m. p.	Deaths	per m. p.		maximum	maximum
			7-day ave.					Population	d. per d.	per m. p.	01 Mar 2020	01 Mar 2020	11 Nov 2020	11 Nov 2020	01 Mar 2020	01 Mar 2020		01 Mar 2020	11 Nov 2020
	Date	Daily Deaths	d. per d.	coduf	Region	State	Municipality	TCU2019	15 Mar 2021	15 Mar 2021	10 Nov 2020	10 Nov 2020	15 Mar 2021	15 Mar 2021	15 Mar 2021	15 Mar 2021		10 Nov 2020	15 Mar 2021
	2020-03-01	0	0	76	Brasil	0	0	210147125	1841.14	8.76121	162829	774.833	116457	554.169	279286	1329		1096.71	1841.14
	2020-03-02	0	0
	2020-03-03	0	0
	2020-03-04	0	0
	2020-03-05	0	0
	2020-03-06	0	0
	2020-03-07	0	0
	2020-03-08	0	0
	2020-03-09	0	0
	2020-03-10	0	0
	2020-03-11	0	0
	2020-03-12	0	0
	2020-03-13	0	0
	2020-03-14	0	0
	2020-03-15	0	0
	2020-03-16	0	0
	2020-03-17	1	0.142857
	2020-03-18	3	0.571429
	2020-03-19	2	0.857143
	2020-03-20	5	1.57143
	2020-03-21	7	2.57143
	2020-03-22	7	3.57143
	2020-03-23	9	4.85714
	2020-03-24	12	6.42857
	2020-03-25	11	7.57143
	2020-03-26	20	10.1429
	2020-03-27	15	11.5714
	2020-03-28	22	13.7143
	2020-03-29	22	15.8571
	2020-03-30	23	17.8571
	2020-03-31	42	22.1429
	2020-04-01	40	26.2857
	2020-04-02	58	31.7143
	2020-04-03	60	38.1429
	2020-04-04	73	45.4286
	2020-04-05	54	50
	2020-04-06	67	56.2857
	2020-04-07	114	66.5714
	2020-04-08	133	79.8571
	2020-04-09	141	91.7143
	2020-04-10	115	99.5714
	2020-04-11	68	98.8571
	2020-04-12	99	105.286
	2020-04-13	105	110.714
	2020-04-14	204	123.571
	2020-04-15	204	133.714
	2020-04-16	188	140.429
	2020-04-17	217	155
	2020-04-18	206	174.714
	2020-04-19	115	177
	2020-04-20	113	178.143
	2020-04-21	166	172.714
	2020-04-22	165	167.143
	2020-04-23	407	198.429
	2020-04-24	357	218.429
	2020-04-25	346	238.429
	2020-04-26	189	249
	2020-04-27	338	281.143
	2020-04-28	474	325.143
	2020-04-29	449	365.714
	2020-04-30	435	369.714
	2020-05-01	428	379.857
	2020-05-02	395	386.857
	2020-05-03	301	402.857
	2020-05-04	296	396.857
	2020-05-05	600	414.857
	2020-05-06	614	438.429
	2020-05-07	611	463.571
	2020-05-08	749	509.429
	2020-05-09	732	557.571
	2020-05-10	496	585.429
	2020-05-11	396	599.714
	2020-05-12	881	639.857
	2020-05-13	749	659.143
	2020-05-14	844	692.429
	2020-05-15	824	703.143
	2020-05-16	816	715.143
	2020-05-17	485	713.571
	2020-05-18	674	753.286
	2020-05-19	1179	795.857
	2020-05-20	888	815.714
	2020-05-21	1188	864.857
	2020-05-22	999	889.857
	2020-05-23	967	911.429
	2020-05-24	653	935.429
	2020-05-25	807	954.429
	2020-05-26	1039	934.429
	2020-05-27	1086	962.714
	2020-05-28	1156	958.143
	2020-05-29	1124	976
	2020-05-30	956	974.429
	2020-05-31	480	949.714
	2020-06-01	623	923.429
	2020-06-02	1262	955.286
	2020-06-03	1349	992.857
	2020-06-04	1473	1038.14
	2020-06-05	1005	1021.14
	2020-06-06	904	1013.71
	2020-06-07	525	1020.14
	2020-06-08	679	1028.14
	2020-06-09	1272	1029.57
	2020-06-10	1274	1018.86
	2020-06-11	1239	985.429
	2020-06-12	909	971.714
	2020-06-13	892	970
	2020-06-14	612	982.429
	2020-06-15	627	975
	2020-06-16	1282	976.429
	2020-06-17	1269	975.714
	2020-06-18	1238	975.571
	2020-06-19	1206	1018
	2020-06-20	1022	1036.57
	2020-06-21	641	1040.71
	2020-06-22	654	1044.57
	2020-06-23	1374	1057.71
	2020-06-24	1185	1045.71
	2020-06-25	1141	1031.86
	2020-06-26	990	1001
	2020-06-27	1109	1013.43
	2020-06-28	552	1000.71
	2020-06-29	692	1006.14
	2020-06-30	1280	992.714
	2020-07-01	1038	971.714
	2020-07-02	1252	987.571
	2020-07-03	1290	1030.43
	2020-07-04	1091	1027.86
	2020-07-05	602	1035
	2020-07-06	620	1024.71
	2020-07-07	1254	1021
	2020-07-08	1223	1047.43
	2020-07-09	1220	1042.86
	2020-07-10	1214	1032
	2020-07-11	1071	1029.14
	2020-07-12	631	1033.29
	2020-07-13	733	1049.43
	2020-07-14	1300	1056
	2020-07-15	1233	1057.43
	2020-07-16	1322	1072
	2020-07-17	1163	1064.71
	2020-07-18	921	1043.29
	2020-07-19	716	1055.43
	2020-07-20	632	1041
	2020-07-21	1367	1050.57
	2020-07-22	1284	1057.86
	2020-07-23	1311	1056.29
	2020-07-24	1156	1055.29
	2020-07-25	1211	1096.71
	2020-07-26	555	1073.71
	2020-07-27	614	1071.14
	2020-07-28	921	1007.43
	2020-07-29	1595	1051.86
	2020-07-30	1129	1025.86
	2020-07-31	1212	1033.86
	2020-08-01	1088	1016.29
	2020-08-02	541	1014.29
	2020-08-03	561	1006.71
	2020-08-04	1154	1040
	2020-08-05	1421	1015.14
	2020-08-06	1253	1032.86
	2020-08-07	1079	1013.86
	2020-08-08	905	987.714
	2020-08-09	572	992.143
	2020-08-10	703	1012.43
	2020-08-11	1274	1029.57
	2020-08-12	1175	994.429
	2020-08-13	1262	995.714
	2020-08-14	1060	993
	2020-08-15	709	965
	2020-08-16	620	971.857
	2020-08-17	684	969.143
	2020-08-18	1352	980.286
	2020-08-19	1212	985.571
	2020-08-20	1204	977.286
	2020-08-21	1054	976.429
	2020-08-22	892	1002.57
	2020-08-23	494	984.571
	2020-08-24	565	967.571
	2020-08-25	1271	956
	2020-08-26	1085	937.857
	2020-08-27	984	906.429
	2020-08-28	855	878
	2020-08-29	958	887.429
	2020-08-30	366	869.143
	2020-08-31	553	867.429
	2020-09-01	1215	859.429
	2020-09-02	1184	873.571
	2020-09-03	834	852.143
	2020-09-04	907	859.571
	2020-09-05	682	820.143
	2020-09-06	447	831.714
	2020-09-07	310	797
	2020-09-08	504	695.429
	2020-09-09	1075	679.857
	2020-09-10	983	701.143
	2020-09-11	874	696.429
	2020-09-12	814	715.286
	2020-09-13	415	710.714
	2020-09-14	381	720.857
	2020-09-15	1113	807.857
	2020-09-16	987	795.286
	2020-09-17	829	773.286
	2020-09-18	858	771
	2020-09-19	739	760.286
	2020-09-20	363	752.857
	2020-09-21	377	752.286
	2020-09-22	836	712.714
	2020-09-23	869	695.857
	2020-09-24	831	696.143
	2020-09-25	729	677.714
	2020-09-26	869	696.286
	2020-09-27	335	692.286
	2020-09-28	317	683.714
	2020-09-29	863	687.571
	2020-09-30	1031	710.714
	2020-10-01	728	696
	2020-10-02	708	693
	2020-10-03	599	654.429
	2020-10-04	365	658.714
	2020-10-05	323	659.571
	2020-10-06	819	653.286
	2020-10-07	734	610.857
	2020-10-08	729	611
	2020-10-09	682	607.286
	2020-10-10	559	601.571
	2020-10-11	290	590.857
	2020-10-12	201	573.429
	2020-10-13	309	500.571
	2020-10-14	749	502.714
	2020-10-15	713	500.429
	2020-10-16	754	510.714
	2020-10-17	461	496.714
	2020-10-18	230	488.143
	2020-10-19	271	498.143
	2020-10-20	661	548.429
	2020-10-21	566	522.286
	2020-10-22	497	491.429
	2020-10-23	571	465.286
	2020-10-24	432	461.143
	2020-10-25	231	461.286
	2020-10-26	263	460.143
	2020-10-27	549	444.143
	2020-10-28	510	436.143
	2020-10-29	513	438.429
	2020-10-30	508	429.429
	2020-10-31	407	425.857
	2020-11-01	190	420
	2020-11-02	179	408
	2020-11-03	243	364.286
	2020-11-04	610	378.571
	2020-11-05	630	395.286
	2020-11-06	302	365.857
	2020-11-07	231	340.714
	2020-11-08	128	331.857
	2020-11-09	231	339.286
	2020-11-10	201	333.286
	2020-11-11	544	323.857
	2020-11-12	908	363.571
	2020-11-13	456	385.571
	2020-11-14	921	484.143
	2020-11-15	140	485.857
	2020-11-16	216	483.714
	2020-11-17	685	552.857
	2020-11-18	756	583.143
	2020-11-19	606	540
	2020-11-20	552	553.714
	2020-11-21	376	475.857
	2020-11-22	194	483.571
	2020-11-23	302	495.857
	2020-11-24	630	488
	2020-11-25	654	473.429
	2020-11-26	691	485.571
	2020-11-27	514	480.143
	2020-11-28	587	510.286
	2020-11-29	272	521.429
	2020-11-30	287	519.286
	2020-12-01	697	528.857
	2020-12-02	698	535.143
	2020-12-03	755	544.286
	2020-12-04	694	570
	2020-12-05	664	581
	2020-12-06	313	586.857
	2020-12-07	376	599.571
	2020-12-08	842	620.286
	2020-12-09	836	640
	2020-12-10	770	642.143
	2020-12-11	672	639
	2020-12-12	686	642.143
	2020-12-13	279	637.286
	2020-12-14	433	645.429
	2020-12-15	964	662.857
	2020-12-16	936	677.143
	2020-12-17	1092	723.143
	2020-12-18	823	744.714
	2020-12-19	706	747.571
	2020-12-20	408	766
	2020-12-21	527	779.429
	2020-12-22	968	780
	2020-12-23	961	783.571
	2020-12-24	786	739.857
	2020-12-25	482	691.143
	2020-12-26	307	634.143
	2020-12-27	344	625
	2020-12-28	431	611.286
	2020-12-29	1111	631.714
	2020-12-30	1194	665
	2020-12-31	1074	706.143
	2021-01-01	462	703.286
	2021-01-02	314	704.286
	2021-01-03	293	697
	2021-01-04	543	713
	2021-01-05	1171	721.571
	2021-01-06	1242	728.429
	2021-01-07	1524	792.714
	2021-01-08	962	864.143
	2021-01-09	1171	986.571
	2021-01-10	469	1011.71
	2021-01-11	480	1002.71
	2021-01-12	1110	994
	2021-01-13	1274	998.571
	2021-01-14	1131	942.429
	2021-01-15	1151	969.429
	2021-01-16	1050	952.143
	2021-01-17	551	963.857
	2021-01-18	452	959.857
	2021-01-19	1192	971.571
	2021-01-20	1340	981
	2021-01-21	1316	1007.43
	2021-01-22	1096	999.571
	2021-01-23	1202	1021.29
	2021-01-24	592	1027.14
	2021-01-25	627	1052.14
	2021-01-26	1214	1055.29
	2021-01-27	1283	1047.14
	2021-01-28	1386	1057.14
	2021-01-29	1119	1060.43
	2021-01-30	1279	1071.43
	2021-01-31	559	1066.71
	2021-02-01	595	1062.14
	2021-02-02	1210	1061.57
	2021-02-03	1254	1057.43
	2021-02-04	1232	1035.43
	2021-02-05	1239	1052.57
	2021-02-06	978	1009.57
	2021-02-07	522	1004.29
	2021-02-08	636	1010.14
	2021-02-09	1350	1030.14
	2021-02-10	1330	1041
	2021-02-11	1351	1058
	2021-02-12	1288	1065
	2021-02-13	1043	1074.29
	2021-02-14	713	1101.57
	2021-02-15	528	1086.14
	2021-02-16	1167	1060
	2021-02-17	1150	1034.29
	2021-02-18	1367	1036.57
	2021-02-19	1308	1039.43
	2021-02-20	1212	1063.57
	2021-02-21	527	1037
	2021-02-22	639	1052.86
	2021-02-23	1386	1084.14
	2021-02-24	1428	1123.86
	2021-02-25	1541	1148.71
	2021-02-26	1337	1152.86
	2021-02-27	1386	1177.71
	2021-02-28	721	1205.43
	2021-03-01	778	1225.29
	2021-03-02	1641	1261.71
	2021-03-03	1910	1330.57
	2021-03-04	1699	1353.14
	2021-03-05	1800	1419.29
	2021-03-06	1555	1443.43
	2021-03-07	1086	1495.57
	2021-03-08	987	1525.43
	2021-03-09	1972	1572.71
	2021-03-10	2286	1626.43
	2021-03-11	2233	1702.71
	2021-03-12	2216	1762.14
	2021-03-13	1997	1825.29
	2021-03-14	1127	1831.14
	2021-03-15	1057	1841.14

## Sheet: RO
		Acc. Death.	Verification (if the cell is equal to zero the workshhet is OK)								First Wave	First Wave	Sec. Wave	Sec. Wave		Accumulated		First Wave	Sec. Wave
		3415	0							7-day ave.	Acc. Death.	Acc. Death.	Acc. Death.	Acc. Death.	Accumul.	Deaths		7-day ave. d. per d.	7-day ave. d. per d.
									7-day ave.	d. per d.		per m. p.		per m. p.	Deaths	per m. p.		maximum	maximum
			7-day ave.					Population	d. per d.	per m. p.	01 Mar 2020	01 Mar 2020	11 Nov 2020	11 Nov 2020	01 Mar 2020	01 Mar 2020		01 Mar 2020	11 Nov 2020
	Date	Daily Deaths	d. per d.	coduf	Region	State	Municipality	TCU2019	15 Mar 2021	15 Mar 2021	10 Nov 2020	10 Nov 2020	15 Mar 2021	15 Mar 2021	15 Mar 2021	15 Mar 2021		10 Nov 2020	15 Mar 2021
	2020-03-01	0	0	11	Norte	RO	0	1777225	38.1429	21.462	1482	833.884	1933	1087.65	3415	1921.53		18.2857	42.2857
	2020-03-02	0	0
	2020-03-03	0	0
	2020-03-04	0	0
	2020-03-05	0	0
	2020-03-06	0	0
	2020-03-07	0	0
	2020-03-08	0	0
	2020-03-09	0	0
	2020-03-10	0	0
	2020-03-11	0	0
	2020-03-12	0	0
	2020-03-13	0	0
	2020-03-14	0	0
	2020-03-15	0	0
	2020-03-16	0	0
	2020-03-17	0	0
	2020-03-18	0	0
	2020-03-19	0	0
	2020-03-20	0	0
	2020-03-21	0	0
	2020-03-22	0	0
	2020-03-23	0	0
	2020-03-24	0	0
	2020-03-25	0	0
	2020-03-26	0	0
	2020-03-27	0	0
	2020-03-28	0	0
	2020-03-29	0	0
	2020-03-30	0	0
	2020-03-31	1	0.142857
	2020-04-01	0	0.142857
	2020-04-02	0	0.142857
	2020-04-03	0	0.142857
	2020-04-04	0	0.142857
	2020-04-05	0	0.142857
	2020-04-06	0	0.142857
	2020-04-07	0	0
	2020-04-08	0	0
	2020-04-09	1	0.142857
	2020-04-10	0	0.142857
	2020-04-11	0	0.142857
	2020-04-12	0	0.142857
	2020-04-13	0	0.142857
	2020-04-14	0	0.142857
	2020-04-15	0	0.142857
	2020-04-16	1	0.142857
	2020-04-17	0	0.142857
	2020-04-18	0	0.142857
	2020-04-19	1	0.285714
	2020-04-20	0	0.285714
	2020-04-21	0	0.285714
	2020-04-22	1	0.428571
	2020-04-23	0	0.285714
	2020-04-24	0	0.285714
	2020-04-25	2	0.571429
	2020-04-26	3	0.857143
	2020-04-27	0	0.857143
	2020-04-28	1	1
	2020-04-29	4	1.42857
	2020-04-30	1	1.57143
	2020-05-01	2	1.85714
	2020-05-02	5	2.28571
	2020-05-03	1	2
	2020-05-04	1	2.14286
	2020-05-05	4	2.57143
	2020-05-06	4	2.57143
	2020-05-07	4	3
	2020-05-08	2	3
	2020-05-09	2	2.57143
	2020-05-10	2	2.71429
	2020-05-11	4	3.14286
	2020-05-12	3	3
	2020-05-13	0	2.42857
	2020-05-14	6	2.71429
	2020-05-15	6	3.28571
	2020-05-16	7	4
	2020-05-17	5	4.42857
	2020-05-18	3	4.28571
	2020-05-19	10	5.28571
	2020-05-20	3	5.71429
	2020-05-21	11	6.42857
	2020-05-22	5	6.28571
	2020-05-23	9	6.57143
	2020-05-24	6	6.71429
	2020-05-25	0	6.28571
	2020-05-26	12	6.57143
	2020-05-27	4	6.71429
	2020-05-28	5	5.85714
	2020-05-29	3	5.57143
	2020-05-30	6	5.14286
	2020-05-31	5	5
	2020-06-01	3	5.42857
	2020-06-02	13	5.57143
	2020-06-03	8	6.14286
	2020-06-04	14	7.42857
	2020-06-05	19	9.71429
	2020-06-06	15	11
	2020-06-07	7	11.2857
	2020-06-08	10	12.2857
	2020-06-09	10	11.8571
	2020-06-10	12	12.4286
	2020-06-11	26	14.1429
	2020-06-12	3	11.8571
	2020-06-13	13	11.5714
	2020-06-14	15	12.7143
	2020-06-15	8	12.4286
	2020-06-16	14	13
	2020-06-17	14	13.2857
	2020-06-18	14	11.5714
	2020-06-19	17	13.5714
	2020-06-20	18	14.2857
	2020-06-21	8	13.2857
	2020-06-22	14	14.1429
	2020-06-23	13	14
	2020-06-24	11	13.5714
	2020-06-25	12	13.2857
	2020-06-26	9	12.1429
	2020-06-27	0	9.57143
	2020-06-28	10	9.85714
	2020-06-29	14	9.85714
	2020-06-30	18	10.5714
	2020-07-01	2	9.28571
	2020-07-02	10	9
	2020-07-03	3	8.14286
	2020-07-04	15	10.2857
	2020-07-05	7	9.85714
	2020-07-06	3	8.28571
	2020-07-07	19	8.42857
	2020-07-08	8	9.28571
	2020-07-09	4	8.42857
	2020-07-10	16	10.2857
	2020-07-11	12	9.85714
	2020-07-12	11	10.4286
	2020-07-13	19	12.7143
	2020-07-14	16	12.2857
	2020-07-15	5	11.8571
	2020-07-16	9	12.5714
	2020-07-17	9	11.5714
	2020-07-18	0	9.85714
	2020-07-19	0	8.28571
	2020-07-20	24	9
	2020-07-21	17	9.14286
	2020-07-22	31	12.8571
	2020-07-23	26	15.2857
	2020-07-24	17	16.4286
	2020-07-25	9	17.7143
	2020-07-26	4	18.2857
	2020-07-27	16	17.1429
	2020-07-28	10	16.1429
	2020-07-29	15	13.8571
	2020-07-30	9	11.4286
	2020-07-31	8	10.1429
	2020-08-01	9	10.1429
	2020-08-02	3	10
	2020-08-03	4	8.28571
	2020-08-04	10	8.28571
	2020-08-05	20	9
	2020-08-06	5	8.42857
	2020-08-07	11	8.85714
	2020-08-08	6	8.42857
	2020-08-09	3	8.42857
	2020-08-10	1	8
	2020-08-11	22	9.71429
	2020-08-12	15	9
	2020-08-13	12	10
	2020-08-14	8	9.57143
	2020-08-15	11	10.2857
	2020-08-16	1	10
	2020-08-17	4	10.4286
	2020-08-18	9	8.57143
	2020-08-19	11	8
	2020-08-20	8	7.42857
	2020-08-21	5	7
	2020-08-22	11	7
	2020-08-23	4	7.42857
	2020-08-24	8	8
	2020-08-25	14	8.71429
	2020-08-26	13	9
	2020-08-27	9	9.14286
	2020-08-28	5	9.14286
	2020-08-29	11	9.14286
	2020-08-30	4	9.14286
	2020-08-31	19	10.7143
	2020-09-01	7	9.71429
	2020-09-02	6	8.71429
	2020-09-03	4	8
	2020-09-04	7	8.28571
	2020-09-05	8	7.85714
	2020-09-06	5	8
	2020-09-07	2	5.57143
	2020-09-08	6	5.42857
	2020-09-09	14	6.57143
	2020-09-10	10	7.42857
	2020-09-11	14	8.42857
	2020-09-12	9	8.57143
	2020-09-13	6	8.71429
	2020-09-14	7	9.42857
	2020-09-15	16	10.8571
	2020-09-16	8	10
	2020-09-17	12	10.2857
	2020-09-18	5	9
	2020-09-19	3	8.14286
	2020-09-20	3	7.71429
	2020-09-21	5	7.42857
	2020-09-22	7	6.14286
	2020-09-23	8	6.14286
	2020-09-24	3	4.85714
	2020-09-25	5	4.85714
	2020-09-26	5	5.14286
	2020-09-27	3	5.14286
	2020-09-28	4	5
	2020-09-29	11	5.57143
	2020-09-30	6	5.28571
	2020-10-01	10	6.28571
	2020-10-02	1	5.71429
	2020-10-03	3	5.42857
	2020-10-04	0	5
	2020-10-05	4	5
	2020-10-06	9	4.71429
	2020-10-07	1	4
	2020-10-08	5	3.28571
	2020-10-09	2	3.42857
	2020-10-10	4	3.57143
	2020-10-11	2	3.85714
	2020-10-12	0	3.28571
	2020-10-13	8	3.14286
	2020-10-14	5	3.71429
	2020-10-15	5	3.71429
	2020-10-16	5	4.14286
	2020-10-17	0	3.57143
	2020-10-18	0	3.28571
	2020-10-19	6	4.14286
	2020-10-20	2	3.28571
	2020-10-21	0	2.57143
	2020-10-22	1	2
	2020-10-23	1	1.42857
	2020-10-24	3	1.85714
	2020-10-25	2	2.14286
	2020-10-26	6	2.14286
	2020-10-27	6	2.71429
	2020-10-28	1	2.85714
	2020-10-29	5	3.42857
	2020-10-30	1	3.42857
	2020-10-31	2	3.28571
	2020-11-01	0	3
	2020-11-02	0	2.14286
	2020-11-03	3	1.71429
	2020-11-04	4	2.14286
	2020-11-05	6	2.28571
	2020-11-06	3	2.57143
	2020-11-07	1	2.42857
	2020-11-08	2	2.71429
	2020-11-09	2	3
	2020-11-10	4	3.14286
	2020-11-11	4	3.14286
	2020-11-12	6	3.14286
	2020-11-13	5	3.42857
	2020-11-14	4	3.85714
	2020-11-15	0	3.57143
	2020-11-16	2	3.57143
	2020-11-17	5	3.71429
	2020-11-18	3	3.57143
	2020-11-19	2	3
	2020-11-20	2	2.57143
	2020-11-21	1	2.14286
	2020-11-22	2	2.42857
	2020-11-23	4	2.71429
	2020-11-24	7	3
	2020-11-25	5	3.28571
	2020-11-26	1	3.14286
	2020-11-27	0	2.85714
	2020-11-28	18	5.28571
	2020-11-29	2	5.28571
	2020-11-30	6	5.57143
	2020-12-01	6	5.42857
	2020-12-02	12	6.42857
	2020-12-03	7	7.28571
	2020-12-04	3	7.71429
	2020-12-05	4	5.71429
	2020-12-06	3	5.85714
	2020-12-07	8	6.14286
	2020-12-08	6	6.14286
	2020-12-09	7	5.42857
	2020-12-10	11	6
	2020-12-11	6	6.42857
	2020-12-12	4	6.42857
	2020-12-13	4	6.57143
	2020-12-14	3	5.85714
	2020-12-15	10	6.42857
	2020-12-16	13	7.28571
	2020-12-17	13	7.57143
	2020-12-18	8	7.85714
	2020-12-19	8	8.42857
	2020-12-20	1	8
	2020-12-21	7	8.57143
	2020-12-22	16	9.42857
	2020-12-23	7	8.57143
	2020-12-24	4	7.28571
	2020-12-25	2	6.42857
	2020-12-26	9	6.57143
	2020-12-27	4	7
	2020-12-28	18	8.57143
	2020-12-29	20	9.14286
	2020-12-30	20	11
	2020-12-31	12	12.1429
	2021-01-01	5	12.5714
	2021-01-02	3	11.7143
	2021-01-03	7	12.1429
	2021-01-04	8	10.7143
	2021-01-05	12	9.57143
	2021-01-06	23	10
	2021-01-07	15	10.4286
	2021-01-08	9	11
	2021-01-09	9	11.8571
	2021-01-10	3	11.2857
	2021-01-11	15	12.2857
	2021-01-12	24	14
	2021-01-13	15	12.8571
	2021-01-14	11	12.2857
	2021-01-15	17	13.4286
	2021-01-16	6	13
	2021-01-17	6	13.4286
	2021-01-18	26	15
	2021-01-19	13	13.4286
	2021-01-20	12	13
	2021-01-21	14	13.4286
	2021-01-22	15	13.1429
	2021-01-23	12	14
	2021-01-24	14	15.1429
	2021-01-25	17	13.8571
	2021-01-26	21	15
	2021-01-27	18	15.8571
	2021-01-28	25	17.4286
	2021-01-29	24	18.7143
	2021-01-30	13	18.8571
	2021-01-31	15	19
	2021-02-01	15	18.7143
	2021-02-02	22	18.8571
	2021-02-03	12	18
	2021-02-04	21	17.4286
	2021-02-05	12	15.7143
	2021-02-06	15	16
	2021-02-07	5	14.5714
	2021-02-08	23	15.7143
	2021-02-09	22	15.7143
	2021-02-10	42	20
	2021-02-11	22	20.1429
	2021-02-12	27	22.2857
	2021-02-13	2	20.4286
	2021-02-14	25	23.2857
	2021-02-15	24	23.4286
	2021-02-16	28	24.2857
	2021-02-17	25	21.8571
	2021-02-18	37	24
	2021-02-19	44	26.4286
	2021-02-20	18	28.7143
	2021-02-21	5	25.8571
	2021-02-22	31	26.8571
	2021-02-23	24	26.2857
	2021-02-24	42	28.7143
	2021-02-25	14	25.4286
	2021-02-26	16	21.4286
	2021-02-27	15	21
	2021-02-28	18	22.8571
	2021-03-01	20	21.2857
	2021-03-02	46	24.4286
	2021-03-03	28	22.4286
	2021-03-04	47	27.1429
	2021-03-05	49	31.8571
	2021-03-06	27	33.5714
	2021-03-07	15	33.1429
	2021-03-08	66	39.7143
	2021-03-09	32	37.7143
	2021-03-10	60	42.2857
	2021-03-11	38	41
	2021-03-12	35	39
	2021-03-13	33	39.8571
	2021-03-14	21	40.7143
	2021-03-15	48	38.1429

## Sheet: AC
		Acc. Death.	Verification (if the cell is equal to zero the workshhet is OK)								First Wave	First Wave	Sec. Wave	Sec. Wave		Accumulated		First Wave	Sec. Wave
		1129	0							7-day ave.	Acc. Death.	Acc. Death.	Acc. Death.	Acc. Death.	Accumul.	Deaths		7-day ave. d. per d.	7-day ave. d. per d.
									7-day ave.	d. per d.		per m. p.		per m. p.	Deaths	per m. p.		maximum	maximum
			7-day ave.					Population	d. per d.	per m. p.	01 Mar 2020	01 Mar 2020	11 Nov 2020	11 Nov 2020	01 Mar 2020	01 Mar 2020		01 Mar 2020	11 Nov 2020
	Date	Daily Deaths	d. per d.	coduf	Region	State	Municipality	TCU2019	15 Mar 2021	15 Mar 2021	10 Nov 2020	10 Nov 2020	15 Mar 2021	15 Mar 2021	15 Mar 2021	15 Mar 2021		10 Nov 2020	15 Mar 2021
	2020-03-01	0	0	12	Norte	AC	0	881935	9	10.2048	704	798.245	425	481.895	1129	1280.14		9.42857	9.28571
	2020-03-02	0	0
	2020-03-03	0	0
	2020-03-04	0	0
	2020-03-05	0	0
	2020-03-06	0	0
	2020-03-07	0	0
	2020-03-08	0	0
	2020-03-09	0	0
	2020-03-10	0	0
	2020-03-11	0	0
	2020-03-12	0	0
	2020-03-13	0	0
	2020-03-14	0	0
	2020-03-15	0	0
	2020-03-16	0	0
	2020-03-17	0	0
	2020-03-18	0	0
	2020-03-19	0	0
	2020-03-20	0	0
	2020-03-21	0	0
	2020-03-22	0	0
	2020-03-23	0	0
	2020-03-24	0	0
	2020-03-25	0	0
	2020-03-26	0	0
	2020-03-27	0	0
	2020-03-28	0	0
	2020-03-29	0	0
	2020-03-30	0	0
	2020-03-31	0	0
	2020-04-01	0	0
	2020-04-02	0	0
	2020-04-03	0	0
	2020-04-04	0	0
	2020-04-05	0	0
	2020-04-06	0	0
	2020-04-07	1	0.142857
	2020-04-08	1	0.285714
	2020-04-09	0	0.285714
	2020-04-10	0	0.285714
	2020-04-11	0	0.285714
	2020-04-12	0	0.285714
	2020-04-13	1	0.428571
	2020-04-14	0	0.285714
	2020-04-15	0	0.142857
	2020-04-16	2	0.428571
	2020-04-17	0	0.428571
	2020-04-18	0	0.428571
	2020-04-19	1	0.571429
	2020-04-20	2	0.714286
	2020-04-21	0	0.714286
	2020-04-22	0	0.714286
	2020-04-23	2	0.714286
	2020-04-24	1	0.857143
	2020-04-25	0	0.857143
	2020-04-26	0	0.714286
	2020-04-27	3	0.857143
	2020-04-28	2	1.14286
	2020-04-29	1	1.28571
	2020-04-30	2	1.28571
	2020-05-01	0	1.14286
	2020-05-02	2	1.42857
	2020-05-03	3	1.85714
	2020-05-04	4	2
	2020-05-05	1	1.85714
	2020-05-06	4	2.28571
	2020-05-07	3	2.42857
	2020-05-08	2	2.71429
	2020-05-09	1	2.57143
	2020-05-10	2	2.42857
	2020-05-11	4	2.42857
	2020-05-12	6	3.14286
	2020-05-13	1	2.71429
	2020-05-14	3	2.71429
	2020-05-15	2	2.71429
	2020-05-16	2	2.85714
	2020-05-17	1	2.71429
	2020-05-18	7	3.14286
	2020-05-19	5	3
	2020-05-20	4	3.42857
	2020-05-21	2	3.28571
	2020-05-22	2	3.28571
	2020-05-23	7	4
	2020-05-24	5	4.57143
	2020-05-25	5	4.28571
	2020-05-26	8	4.71429
	2020-05-27	8	5.28571
	2020-05-28	9	6.28571
	2020-05-29	13	7.85714
	2020-05-30	7	7.85714
	2020-05-31	6	8
	2020-06-01	13	9.14286
	2020-06-02	4	8.57143
	2020-06-03	6	8.28571
	2020-06-04	10	8.42857
	2020-06-05	9	7.85714
	2020-06-06	11	8.42857
	2020-06-07	6	8.42857
	2020-06-08	4	7.14286
	2020-06-09	12	8.28571
	2020-06-10	14	9.42857
	2020-06-11	8	9.14286
	2020-06-12	9	9.14286
	2020-06-13	2	7.85714
	2020-06-14	3	7.42857
	2020-06-15	6	7.71429
	2020-06-16	6	6.85714
	2020-06-17	10	6.28571
	2020-06-18	6	6
	2020-06-19	5	5.42857
	2020-06-20	5	5.85714
	2020-06-21	3	5.85714
	2020-06-22	5	5.71429
	2020-06-23	16	7.14286
	2020-06-24	5	6.42857
	2020-06-25	9	6.85714
	2020-06-26	8	7.28571
	2020-06-27	8	7.71429
	2020-06-28	2	7.57143
	2020-06-29	8	8
	2020-06-30	4	6.28571
	2020-07-01	5	6.28571
	2020-07-02	8	6.14286
	2020-07-03	9	6.28571
	2020-07-04	4	5.71429
	2020-07-05	0	5.42857
	2020-07-06	3	4.71429
	2020-07-07	5	4.85714
	2020-07-08	5	4.85714
	2020-07-09	7	4.71429
	2020-07-10	6	4.28571
	2020-07-11	2	4
	2020-07-12	7	5
	2020-07-13	4	5.14286
	2020-07-14	6	5.28571
	2020-07-15	10	6
	2020-07-16	1	5.14286
	2020-07-17	5	5
	2020-07-18	5	5.42857
	2020-07-19	3	4.85714
	2020-07-20	5	5
	2020-07-21	4	4.71429
	2020-07-22	1	3.42857
	2020-07-23	4	3.85714
	2020-07-24	6	4
	2020-07-25	3	3.71429
	2020-07-26	3	3.71429
	2020-07-27	7	4
	2020-07-28	7	4.42857
	2020-07-29	10	5.71429
	2020-07-30	11	6.71429
	2020-07-31	10	7.28571
	2020-08-01	4	7.42857
	2020-08-02	2	7.28571
	2020-08-03	2	6.57143
	2020-08-04	6	6.42857
	2020-08-05	2	5.28571
	2020-08-06	5	4.42857
	2020-08-07	4	3.57143
	2020-08-08	3	3.42857
	2020-08-09	2	3.42857
	2020-08-10	1	3.28571
	2020-08-11	3	2.85714
	2020-08-12	4	3.14286
	2020-08-13	5	3.14286
	2020-08-14	2	2.85714
	2020-08-15	0	2.42857
	2020-08-16	0	2.14286
	2020-08-17	6	2.85714
	2020-08-18	8	3.57143
	2020-08-19	1	3.14286
	2020-08-20	4	3
	2020-08-21	3	3.14286
	2020-08-22	0	3.14286
	2020-08-23	2	3.42857
	2020-08-24	4	3.14286
	2020-08-25	3	2.42857
	2020-08-26	0	2.28571
	2020-08-27	0	1.71429
	2020-08-28	1	1.42857
	2020-08-29	0	1.42857
	2020-08-30	1	1.28571
	2020-08-31	3	1.14286
	2020-09-01	4	1.28571
	2020-09-02	2	1.57143
	2020-09-03	4	2.14286
	2020-09-04	1	2.14286
	2020-09-05	1	2.28571
	2020-09-06	0	2.14286
	2020-09-07	0	1.71429
	2020-09-08	6	2
	2020-09-09	1	1.85714
	2020-09-10	4	1.85714
	2020-09-11	1	1.85714
	2020-09-12	1	1.85714
	2020-09-13	3	2.28571
	2020-09-14	0	2.28571
	2020-09-15	2	1.71429
	2020-09-16	1	1.71429
	2020-09-17	3	1.57143
	2020-09-18	1	1.57143
	2020-09-19	1	1.57143
	2020-09-20	1	1.28571
	2020-09-21	0	1.28571
	2020-09-22	2	1.28571
	2020-09-23	1	1.28571
	2020-09-24	1	1
	2020-09-25	1	1
	2020-09-26	2	1.14286
	2020-09-27	1	1.14286
	2020-09-28	0	1.14286
	2020-09-29	0	0.857143
	2020-09-30	2	1
	2020-10-01	2	1.14286
	2020-10-02	3	1.42857
	2020-10-03	3	1.57143
	2020-10-04	0	1.42857
	2020-10-05	0	1.42857
	2020-10-06	1	1.57143
	2020-10-07	0	1.28571
	2020-10-08	1	1.14286
	2020-10-09	5	1.42857
	2020-10-10	0	1
	2020-10-11	0	1
	2020-10-12	1	1.14286
	2020-10-13	0	1
	2020-10-14	1	1.14286
	2020-10-15	1	1.14286
	2020-10-16	2	0.714286
	2020-10-17	0	0.714286
	2020-10-18	0	0.714286
	2020-10-19	0	0.571429
	2020-10-20	3	1
	2020-10-21	0	0.857143
	2020-10-22	3	1.14286
	2020-10-23	1	1
	2020-10-24	0	1
	2020-10-25	1	1.14286
	2020-10-26	2	1.42857
	2020-10-27	1	1.14286
	2020-10-28	1	1.28571
	2020-10-29	1	1
	2020-10-30	1	1
	2020-10-31	0	1
	2020-11-01	0	0.857143
	2020-11-02	0	0.571429
	2020-11-03	2	0.714286
	2020-11-04	1	0.714286
	2020-11-05	1	0.714286
	2020-11-06	0	0.571429
	2020-11-07	2	0.857143
	2020-11-08	0	0.857143
	2020-11-09	2	1.14286
	2020-11-10	3	1.28571
	2020-11-11	1	1.28571
	2020-11-12	2	1.42857
	2020-11-13	0	1.42857
	2020-11-14	1	1.28571
	2020-11-15	0	1.28571
	2020-11-16	0	1
	2020-11-17	1	0.714286
	2020-11-18	0	0.571429
	2020-11-19	1	0.428571
	2020-11-20	1	0.571429
	2020-11-21	2	0.714286
	2020-11-22	0	0.714286
	2020-11-23	1	0.857143
	2020-11-24	1	0.857143
	2020-11-25	6	1.71429
	2020-11-26	1	1.71429
	2020-11-27	0	1.57143
	2020-11-28	1	1.42857
	2020-11-29	0	1.42857
	2020-11-30	0	1.28571
	2020-12-01	3	1.57143
	2020-12-02	1	0.857143
	2020-12-03	3	1.14286
	2020-12-04	1	1.28571
	2020-12-05	1	1.28571
	2020-12-06	0	1.28571
	2020-12-07	4	1.85714
	2020-12-08	1	1.57143
	2020-12-09	5	2.14286
	2020-12-10	2	2
	2020-12-11	3	2.28571
	2020-12-12	2	2.42857
	2020-12-13	1	2.57143
	2020-12-14	3	2.42857
	2020-12-15	2	2.57143
	2020-12-16	1	2
	2020-12-17	0	1.71429
	2020-12-18	1	1.42857
	2020-12-19	1	1.28571
	2020-12-20	7	2.14286
	2020-12-21	2	2
	2020-12-22	2	2
	2020-12-23	7	2.85714
	2020-12-24	3	3.28571
	2020-12-25	1	3.28571
	2020-12-26	0	3.14286
	2020-12-27	5	2.85714
	2020-12-28	4	3.14286
	2020-12-29	2	3.14286
	2020-12-30	2	2.42857
	2020-12-31	2	2.28571
	2021-01-01	1	2.28571
	2021-01-02	2	2.57143
	2021-01-03	4	2.42857
	2021-01-04	4	2.42857
	2021-01-05	2	2.42857
	2021-01-06	6	3
	2021-01-07	7	3.71429
	2021-01-08	2	3.85714
	2021-01-09	0	3.57143
	2021-01-10	2	3.28571
	2021-01-11	1	2.85714
	2021-01-12	1	2.71429
	2021-01-13	2	2.14286
	2021-01-14	3	1.57143
	2021-01-15	3	1.71429
	2021-01-16	0	1.71429
	2021-01-17	1	1.57143
	2021-01-18	1	1.57143
	2021-01-19	2	1.71429
	2021-01-20	1	1.57143
	2021-01-21	4	1.71429
	2021-01-22	2	1.57143
	2021-01-23	2	1.85714
	2021-01-24	2	2
	2021-01-25	4	2.42857
	2021-01-26	2	2.42857
	2021-01-27	2	2.57143
	2021-01-28	2	2.28571
	2021-01-29	1	2.14286
	2021-01-30	3	2.28571
	2021-01-31	3	2.42857
	2021-02-01	6	2.71429
	2021-02-02	3	2.85714
	2021-02-03	3	3
	2021-02-04	3	3.14286
	2021-02-05	2	3.28571
	2021-02-06	2	3.14286
	2021-02-07	2	3
	2021-02-08	5	2.85714
	2021-02-09	7	3.42857
	2021-02-10	2	3.28571
	2021-02-11	5	3.57143
	2021-02-12	3	3.71429
	2021-02-13	7	4.42857
	2021-02-14	4	4.71429
	2021-02-15	10	5.42857
	2021-02-16	1	4.57143
	2021-02-17	8	5.42857
	2021-02-18	8	5.85714
	2021-02-19	3	5.85714
	2021-02-20	6	5.71429
	2021-02-21	6	6
	2021-02-22	5	5.28571
	2021-02-23	6	6
	2021-02-24	1	5
	2021-02-25	7	4.85714
	2021-02-26	4	5
	2021-02-27	10	5.57143
	2021-02-28	2	5
	2021-03-01	14	6.28571
	2021-03-02	8	6.57143
	2021-03-03	10	7.85714
	2021-03-04	7	7.85714
	2021-03-05	10	8.71429
	2021-03-06	7	8.28571
	2021-03-07	9	9.28571
	2021-03-08	3	7.71429
	2021-03-09	5	7.28571
	2021-03-10	12	7.57143
	2021-03-11	11	8.14286
	2021-03-12	12	8.42857
	2021-03-13	11	9
	2021-03-14	5	8.42857
	2021-03-15	7	9

## Sheet: AM
		Acc. Death.	Verification (if the cell is equal to zero the workshhet is OK)								First Wave	First Wave	Sec. Wave	Sec. Wave		Accumulated		First Wave	Sec. Wave
		11573	0							7-day ave.	Acc. Death.	Acc. Death.	Acc. Death.	Acc. Death.	Accumul.	Deaths		7-day ave. d. per d.	7-day ave. d. per d.
									7-day ave.	d. per d.		per m. p.		per m. p.	Deaths	per m. p.		maximum	maximum
			7-day ave.					Population	d. per d.	per m. p.	01 Mar 2020	01 Mar 2020	11 Nov 2020	11 Nov 2020	01 Mar 2020	01 Mar 2020		01 Mar 2020	11 Nov 2020
	Date	Daily Deaths	d. per d.	coduf	Region	State	Municipality	TCU2019	15 Mar 2021	15 Mar 2021	10 Nov 2020	10 Nov 2020	15 Mar 2021	15 Mar 2021	15 Mar 2021	15 Mar 2021		10 Nov 2020	15 Mar 2021
	2020-03-01	0	0	13	Norte	AM	0	4144597	40.7143	9.82346	4650	1121.94	6923	1670.37	11573	2792.31		65.8571	149
	2020-03-02	0	0
	2020-03-03	0	0
	2020-03-04	0	0
	2020-03-05	0	0
	2020-03-06	0	0
	2020-03-07	0	0
	2020-03-08	0	0
	2020-03-09	0	0
	2020-03-10	0	0
	2020-03-11	0	0
	2020-03-12	0	0
	2020-03-13	0	0
	2020-03-14	0	0
	2020-03-15	0	0
	2020-03-16	0	0
	2020-03-17	0	0
	2020-03-18	0	0
	2020-03-19	0	0
	2020-03-20	0	0
	2020-03-21	0	0
	2020-03-22	0	0
	2020-03-23	0	0
	2020-03-24	0	0
	2020-03-25	1	0.142857
	2020-03-26	0	0.142857
	2020-03-27	0	0.142857
	2020-03-28	0	0.142857
	2020-03-29	0	0.142857
	2020-03-30	0	0.142857
	2020-03-31	2	0.428571
	2020-04-01	0	0.285714
	2020-04-02	0	0.285714
	2020-04-03	4	0.857143
	2020-04-04	5	1.57143
	2020-04-05	2	1.85714
	2020-04-06	5	2.57143
	2020-04-07	4	2.85714
	2020-04-08	7	3.85714
	2020-04-09	10	5.28571
	2020-04-10	10	6.14286
	2020-04-11	3	5.85714
	2020-04-12	9	6.85714
	2020-04-13	9	7.42857
	2020-04-14	19	9.57143
	2020-04-15	16	10.8571
	2020-04-16	18	12
	2020-04-17	21	13.5714
	2020-04-18	16	15.4286
	2020-04-19	21	17.1429
	2020-04-20	3	16.2857
	2020-04-21	8	14.7143
	2020-04-22	14	14.4286
	2020-04-23	27	15.7143
	2020-04-24	21	15.7143
	2020-04-25	32	18
	2020-04-26	17	17.4286
	2020-04-27	16	19.2857
	2020-04-28	31	22.5714
	2020-04-29	29	24.7143
	2020-04-30	45	27.2857
	2020-05-01	51	31.5714
	2020-05-02	25	30.5714
	2020-05-03	47	34.8571
	2020-05-04	36	37.7143
	2020-05-05	65	42.5714
	2020-05-06	102	53
	2020-05-07	55	54.4286
	2020-05-08	68	56.8571
	2020-05-09	88	65.8571
	2020-05-10	42	65.1429
	2020-05-11	31	64.4286
	2020-05-12	63	64.1429
	2020-05-13	62	58.4286
	2020-05-14	75	61.2857
	2020-05-15	96	65.2857
	2020-05-16	44	59
	2020-05-17	38	58.4286
	2020-05-18	20	56.8571
	2020-05-19	58	56.1429
	2020-05-20	70	57.2857
	2020-05-21	59	55
	2020-05-22	49	48.2857
	2020-05-23	75	52.7143
	2020-05-24	14	49.2857
	2020-05-25	23	49.7143
	2020-05-26	71	51.5714
	2020-05-27	39	47.1429
	2020-05-28	73	49.1429
	2020-05-29	47	48.8571
	2020-05-30	36	43.2857
	2020-05-31	5	42
	2020-06-01	19	41.4286
	2020-06-02	31	35.7143
	2020-06-03	36	35.2857
	2020-06-04	45	31.2857
	2020-06-05	16	26.8571
	2020-06-06	33	26.4286
	2020-06-07	18	28.2857
	2020-06-08	21	28.5714
	2020-06-09	44	30.4286
	2020-06-10	48	32.1429
	2020-06-11	37	31
	2020-06-12	29	32.8571
	2020-06-13	36	33.2857
	2020-06-14	27	34.5714
	2020-06-15	20	34.4286
	2020-06-16	37	33.4286
	2020-06-17	30	30.8571
	2020-06-18	26	29.2857
	2020-06-19	19	27.8571
	2020-06-20	26	26.4286
	2020-06-21	7	23.5714
	2020-06-22	14	22.7143
	2020-06-23	15	19.5714
	2020-06-24	24	18.7143
	2020-06-25	21	18
	2020-06-26	8	16.4286
	2020-06-27	33	17.4286
	2020-06-28	8	17.5714
	2020-06-29	12	17.2857
	2020-06-30	31	19.5714
	2020-07-01	20	19
	2020-07-02	19	18.7143
	2020-07-03	25	21.1429
	2020-07-04	31	20.8571
	2020-07-05	11	21.2857
	2020-07-06	9	20.8571
	2020-07-07	14	18.4286
	2020-07-08	15	17.7143
	2020-07-09	18	17.5714
	2020-07-10	23	17.2857
	2020-07-11	15	15
	2020-07-12	16	15.7143
	2020-07-13	9	15.7143
	2020-07-14	15	15.8571
	2020-07-15	17	16.1429
	2020-07-16	15	15.7143
	2020-07-17	23	15.7143
	2020-07-18	11	15.1429
	2020-07-19	20	15.7143
	2020-07-20	-3	14
	2020-07-21	23	15.1429
	2020-07-22	14	14.7143
	2020-07-23	10	14
	2020-07-24	6	11.5714
	2020-07-25	11	11.5714
	2020-07-26	7	9.71429
	2020-07-27	7	11.1429
	2020-07-28	12	9.57143
	2020-07-29	10	9
	2020-07-30	6	8.42857
	2020-07-31	16	9.85714
	2020-08-01	10	9.71429
	2020-08-02	5	9.42857
	2020-08-03	5	9.14286
	2020-08-04	11	9
	2020-08-05	18	10.1429
	2020-08-06	18	11.8571
	2020-08-07	10	11
	2020-08-08	19	12.2857
	2020-08-09	-5	10.8571
	2020-08-10	25	13.7143
	2020-08-11	21	15.1429
	2020-08-12	12	14.2857
	2020-08-13	18	14.2857
	2020-08-14	20	15.7143
	2020-08-15	8	14.1429
	2020-08-16	20	17.7143
	2020-08-17	22	17.2857
	2020-08-18	19	17
	2020-08-19	13	17.1429
	2020-08-20	14	16.5714
	2020-08-21	5	14.4286
	2020-08-22	1	13.4286
	2020-08-23	6	11.4286
	2020-08-24	15	10.4286
	2020-08-25	10	9.14286
	2020-08-26	12	9
	2020-08-27	16	9.28571
	2020-08-28	13	10.4286
	2020-08-29	5	11
	2020-08-30	5	10.8571
	2020-08-31	10	10.1429
	2020-09-01	12	10.4286
	2020-09-02	137	28.2857
	2020-09-03	30	30.2857
	2020-09-04	6	29.2857
	2020-09-05	7	29.5714
	2020-09-06	6	29.7143
	2020-09-07	2	28.5714
	2020-09-08	6	27.7143
	2020-09-09	7	9.14286
	2020-09-10	12	6.57143
	2020-09-11	9	7
	2020-09-12	5	6.71429
	2020-09-13	4	6.42857
	2020-09-14	6	7
	2020-09-15	9	7.42857
	2020-09-16	13	8.28571
	2020-09-17	11	8.14286
	2020-09-18	19	9.57143
	2020-09-19	6	9.71429
	2020-09-20	3	9.57143
	2020-09-21	5	9.42857
	2020-09-22	3	8.57143
	2020-09-23	17	9.14286
	2020-09-24	8	8.71429
	2020-09-25	8	7.14286
	2020-09-26	22	9.42857
	2020-09-27	5	9.71429
	2020-09-28	4	9.57143
	2020-09-29	4	9.71429
	2020-09-30	121	24.5714
	2020-10-01	3	23.8571
	2020-10-02	3	23.1429
	2020-10-03	7	21
	2020-10-04	7	21.2857
	2020-10-05	9	22
	2020-10-06	8	22.5714
	2020-10-07	9	6.57143
	2020-10-08	13	8
	2020-10-09	7	8.57143
	2020-10-10	13	9.42857
	2020-10-11	4	9
	2020-10-12	8	8.85714
	2020-10-13	7	8.71429
	2020-10-14	14	9.42857
	2020-10-15	21	10.5714
	2020-10-16	16	11.8571
	2020-10-17	20	12.8571
	2020-10-18	7	13.2857
	2020-10-19	18	14.7143
	2020-10-20	13	15.5714
	2020-10-21	9	14.8571
	2020-10-22	24	15.2857
	2020-10-23	30	17.2857
	2020-10-24	7	15.4286
	2020-10-25	13	16.2857
	2020-10-26	14	15.7143
	2020-10-27	18	16.4286
	2020-10-28	13	17
	2020-10-29	25	17.1429
	2020-10-30	12	14.5714
	2020-10-31	15	15.7143
	2020-11-01	12	15.5714
	2020-11-02	10	15
	2020-11-03	8	13.5714
	2020-11-04	15	13.8571
	2020-11-05	19	13
	2020-11-06	0	11.2857
	2020-11-07	15	11.2857
	2020-11-08	3	10
	2020-11-09	19	11.2857
	2020-11-10	6	11
	2020-11-11	5	9.57143
	2020-11-12	0	6.85714
	2020-11-13	28	10.8571
	2020-11-14	10	10.1429
	2020-11-15	4	10.2857
	2020-11-16	3	8
	2020-11-17	23	10.4286
	2020-11-18	5	10.4286
	2020-11-19	13	12.2857
	2020-11-20	20	11.1429
	2020-11-21	10	11.1429
	2020-11-22	8	11.7143
	2020-11-23	18	13.8571
	2020-11-24	21	13.5714
	2020-11-25	8	14
	2020-11-26	30	16.4286
	2020-11-27	13	15.4286
	2020-11-28	7	15
	2020-11-29	9	15.1429
	2020-11-30	9	13.8571
	2020-12-01	2	11.1429
	2020-12-02	16	12.2857
	2020-12-03	20	10.8571
	2020-12-04	4	9.57143
	2020-12-05	10	10
	2020-12-06	5	9.42857
	2020-12-07	13	10
	2020-12-08	5	10.4286
	2020-12-09	4	8.71429
	2020-12-10	5	6.57143
	2020-12-11	9	7.28571
	2020-12-12	11	7.42857
	2020-12-13	3	7.14286
	2020-12-14	10	6.71429
	2020-12-15	15	8.14286
	2020-12-16	10	9
	2020-12-17	13	10.1429
	2020-12-18	13	10.7143
	2020-12-19	14	11.1429
	2020-12-20	9	12
	2020-12-21	9	11.8571
	2020-12-22	17	12.1429
	2020-12-23	22	13.8571
	2020-12-24	18	14.5714
	2020-12-25	10	14.1429
	2020-12-26	12	13.8571
	2020-12-27	17	15
	2020-12-28	16	16
	2020-12-29	26	17.2857
	2020-12-30	26	17.8571
	2020-12-31	27	19.1429
	2021-01-01	10	19.1429
	2021-01-02	30	21.7143
	2021-01-03	20	22.1429
	2021-01-04	23	23.1429
	2021-01-05	46	26
	2021-01-06	86	34.5714
	2021-01-07	46	37.2857
	2021-01-08	0	35.8571
	2021-01-09	123	49.1429
	2021-01-10	32	50.8571
	2021-01-11	55	55.4286
	2021-01-12	54	56.5714
	2021-01-13	69	54.1429
	2021-01-14	51	54.8571
	2021-01-15	113	71
	2021-01-16	80	64.8571
	2021-01-17	68	70
	2021-01-18	117	78.8571
	2021-01-19	142	91.4286
	2021-01-20	148	102.714
	2021-01-21	159	118.143
	2021-01-22	132	120.857
	2021-01-23	162	132.571
	2021-01-24	95	136.429
	2021-01-25	86	132
	2021-01-26	192	139.143
	2021-01-27	136	137.429
	2021-01-28	113	130.857
	2021-01-29	120	129.143
	2021-01-30	225	138.143
	2021-01-31	99	138.714
	2021-02-01	149	147.714
	2021-02-02	148	141.429
	2021-02-03	150	143.429
	2021-02-04	152	149
	2021-02-05	99	146
	2021-02-06	119	130.857
	2021-02-07	69	126.571
	2021-02-08	113	121.429
	2021-02-09	169	124.429
	2021-02-10	167	126.857
	2021-02-11	167	129
	2021-02-12	134	134
	2021-02-13	66	126.429
	2021-02-14	53	124.143
	2021-02-15	120	125.143
	2021-02-16	108	116.429
	2021-02-17	81	104.143
	2021-02-18	105	95.2857
	2021-02-19	73	86.5714
	2021-02-20	50	84.2857
	2021-02-21	53	84.2857
	2021-02-22	60	75.7143
	2021-02-23	51	67.5714
	2021-02-24	69	65.8571
	2021-02-25	86	63.1429
	2021-02-26	56	60.7143
	2021-02-27	47	60.2857
	2021-02-28	29	56.8571
	2021-03-01	78	59.4286
	2021-03-02	74	62.7143
	2021-03-03	75	63.5714
	2021-03-04	85	63.4286
	2021-03-05	57	63.5714
	2021-03-06	11	58.4286
	2021-03-07	22	57.4286
	2021-03-08	26	50
	2021-03-09	53	47
	2021-03-10	47	43
	2021-03-11	43	37
	2021-03-12	51	36.1429
	2021-03-13	34	39.4286
	2021-03-14	23	39.5714
	2021-03-15	34	40.7143

## Sheet: RR
		Acc. Death.	Verification (if the cell is equal to zero the workshhet is OK)								First Wave	First Wave	Sec. Wave	Sec. Wave		Accumulated		First Wave	Sec. Wave
		1232	0							7-day ave.	Acc. Death.	Acc. Death.	Acc. Death.	Acc. Death.	Accumul.	Deaths		7-day ave. d. per d.	7-day ave. d. per d.
									7-day ave.	d. per d.		per m. p.		per m. p.	Deaths	per m. p.		maximum	maximum
			7-day ave.					Population	d. per d.	per m. p.	01 Mar 2020	01 Mar 2020	11 Nov 2020	11 Nov 2020	01 Mar 2020	01 Mar 2020		01 Mar 2020	11 Nov 2020
	Date	Daily Deaths	d. per d.	coduf	Region	State	Municipality	TCU2019	15 Mar 2021	15 Mar 2021	10 Nov 2020	10 Nov 2020	15 Mar 2021	15 Mar 2021	15 Mar 2021	15 Mar 2021		10 Nov 2020	15 Mar 2021
	2020-03-01	0	0	14	Norte	RR	0	605761	9.28571	15.329	695	1147.32	537	886.488	1232	2033.81		13.2857	14.1429
	2020-03-02	0	0
	2020-03-03	0	0
	2020-03-04	0	0
	2020-03-05	0	0
	2020-03-06	0	0
	2020-03-07	0	0
	2020-03-08	0	0
	2020-03-09	0	0
	2020-03-10	0	0
	2020-03-11	0	0
	2020-03-12	0	0
	2020-03-13	0	0
	2020-03-14	0	0
	2020-03-15	0	0
	2020-03-16	0	0
	2020-03-17	0	0
	2020-03-18	0	0
	2020-03-19	0	0
	2020-03-20	0	0
	2020-03-21	0	0
	2020-03-22	0	0
	2020-03-23	0	0
	2020-03-24	0	0
	2020-03-25	0	0
	2020-03-26	0	0
	2020-03-27	0	0
	2020-03-28	0	0
	2020-03-29	0	0
	2020-03-30	0	0
	2020-03-31	0	0
	2020-04-01	0	0
	2020-04-02	0	0
	2020-04-03	0	0
	2020-04-04	1	0.142857
	2020-04-05	0	0.142857
	2020-04-06	0	0.142857
	2020-04-07	0	0.142857
	2020-04-08	0	0.142857
	2020-04-09	0	0.142857
	2020-04-10	2	0.428571
	2020-04-11	0	0.285714
	2020-04-12	0	0.285714
	2020-04-13	0	0.285714
	2020-04-14	0	0.285714
	2020-04-15	0	0.285714
	2020-04-16	0	0.285714
	2020-04-17	0	0
	2020-04-18	0	0
	2020-04-19	0	0
	2020-04-20	0	0
	2020-04-21	0	0
	2020-04-22	0	0
	2020-04-23	0	0
	2020-04-24	0	0
	2020-04-25	0	0
	2020-04-26	1	0.142857
	2020-04-27	0	0.142857
	2020-04-28	2	0.428571
	2020-04-29	0	0.428571
	2020-04-30	1	0.571429
	2020-05-01	1	0.714286
	2020-05-02	1	0.857143
	2020-05-03	2	1
	2020-05-04	0	1
	2020-05-05	0	0.714286
	2020-05-06	2	1
	2020-05-07	1	1
	2020-05-08	2	1.14286
	2020-05-09	2	1.28571
	2020-05-10	3	1.42857
	2020-05-11	3	1.85714
	2020-05-12	3	2.28571
	2020-05-13	2	2.28571
	2020-05-14	8	3.28571
	2020-05-15	3	3.42857
	2020-05-16	9	4.42857
	2020-05-17	2	4.28571
	2020-05-18	9	5.14286
	2020-05-19	1	4.85714
	2020-05-20	3	5
	2020-05-21	8	5
	2020-05-22	9	5.85714
	2020-05-23	0	4.57143
	2020-05-24	3	4.71429
	2020-05-25	2	3.71429
	2020-05-26	16	5.85714
	2020-05-27	0	5.42857
	2020-05-28	0	4.28571
	2020-05-29	6	3.85714
	2020-05-30	2	4.14286
	2020-05-31	6	4.57143
	2020-06-01	0	4.28571
	2020-06-02	4	2.57143
	2020-06-03	4	3.14286
	2020-06-04	3	3.57143
	2020-06-05	12	4.42857
	2020-06-06	0	4.14286
	2020-06-07	3	3.71429
	2020-06-08	3	4.14286
	2020-06-09	23	6.85714
	2020-06-10	14	8.28571
	2020-06-11	6	8.71429
	2020-06-12	4	7.57143
	2020-06-13	5	8.28571
	2020-06-14	3	8.28571
	2020-06-15	3	8.28571
	2020-06-16	13	6.85714
	2020-06-17	8	6
	2020-06-18	7	6.14286
	2020-06-19	8	6.71429
	2020-06-20	6	6.85714
	2020-06-21	6	7.28571
	2020-06-22	0	6.85714
	2020-06-23	-1	4.85714
	2020-06-24	9	5
	2020-06-25	12	5.71429
	2020-06-26	2	4.85714
	2020-06-27	8	5.14286
	2020-06-28	0	4.28571
	2020-06-29	0	4.28571
	2020-06-30	2	4.71429
	2020-07-01	31	7.85714
	2020-07-02	40	11.8571
	2020-07-03	4	12.1429
	2020-07-04	6	11.8571
	2020-07-05	4	12.4286
	2020-07-06	3	12.8571
	2020-07-07	5	13.2857
	2020-07-08	10	10.2857
	2020-07-09	7	5.57143
	2020-07-10	0	5
	2020-07-11	3	4.57143
	2020-07-12	0	4
	2020-07-13	1	3.71429
	2020-07-14	1	3.14286
	2020-07-15	5	2.42857
	2020-07-16	12	3.14286
	2020-07-17	10	4.57143
	2020-07-18	4	4.71429
	2020-07-19	0	4.71429
	2020-07-20	2	4.85714
	2020-07-21	4	5.28571
	2020-07-22	16	6.85714
	2020-07-23	7	6.14286
	2020-07-24	7	5.71429
	2020-07-25	8	6.28571
	2020-07-26	0	6.28571
	2020-07-27	1	6.14286
	2020-07-28	5	6.28571
	2020-07-29	14	6
	2020-07-30	8	6.14286
	2020-07-31	4	5.71429
	2020-08-01	8	5.71429
	2020-08-02	0	5.71429
	2020-08-03	0	5.57143
	2020-08-04	15	7
	2020-08-05	4	5.57143
	2020-08-06	6	5.28571
	2020-08-07	6	5.57143
	2020-08-08	3	4.85714
	2020-08-09	0	4.85714
	2020-08-10	0	4.85714
	2020-08-11	4	3.28571
	2020-08-12	4	3.28571
	2020-08-13	6	3.28571
	2020-08-14	4	3
	2020-08-15	3	3
	2020-08-16	0	3
	2020-08-17	0	3
	2020-08-18	6	3.28571
	2020-08-19	1	2.85714
	2020-08-20	1	2.14286
	2020-08-21	0	1.57143
	2020-08-22	3	1.57143
	2020-08-23	0	1.57143
	2020-08-24	0	1.57143
	2020-08-25	3	1.14286
	2020-08-26	0	1
	2020-08-27	4	1.42857
	2020-08-28	1	1.57143
	2020-08-29	0	1.14286
	2020-08-30	0	1.14286
	2020-08-31	0	1.14286
	2020-09-01	6	1.57143
	2020-09-02	2	1.85714
	2020-09-03	1	1.42857
	2020-09-04	2	1.57143
	2020-09-05	0	1.57143
	2020-09-06	0	1.57143
	2020-09-07	0	1.57143
	2020-09-08	0	0.714286
	2020-09-09	7	1.42857
	2020-09-10	2	1.57143
	2020-09-11	2	1.57143
	2020-09-12	1	1.71429
	2020-09-13	0	1.71429
	2020-09-14	0	1.71429
	2020-09-15	1	1.85714
	2020-09-16	0	0.857143
	2020-09-17	0	0.571429
	2020-09-18	2	0.571429
	2020-09-19	0	0.428571
	2020-09-20	0	0.428571
	2020-09-21	0	0.428571
	2020-09-22	3	0.714286
	2020-09-23	0	0.714286
	2020-09-24	19	3.42857
	2020-09-25	2	3.42857
	2020-09-26	0	3.42857
	2020-09-27	0	3.42857
	2020-09-28	0	3.42857
	2020-09-29	4	3.57143
	2020-09-30	7	4.57143
	2020-10-01	6	2.71429
	2020-10-02	5	3.14286
	2020-10-03	2	3.42857
	2020-10-04	0	3.42857
	2020-10-05	0	3.42857
	2020-10-06	0	2.85714
	2020-10-07	5	2.57143
	2020-10-08	0	1.71429
	2020-10-09	4	1.57143
	2020-10-10	0	1.28571
	2020-10-11	0	1.28571
	2020-10-12	0	1.28571
	2020-10-13	0	1.28571
	2020-10-14	6	1.42857
	2020-10-15	1	1.57143
	2020-10-16	3	1.42857
	2020-10-17	1	1.57143
	2020-10-18	0	1.57143
	2020-10-19	0	1.57143
	2020-10-20	5	2.28571
	2020-10-21	3	1.85714
	2020-10-22	1	1.85714
	2020-10-23	1	1.57143
	2020-10-24	0	1.42857
	2020-10-25	0	1.42857
	2020-10-26	0	1.42857
	2020-10-27	0	0.714286
	2020-10-28	1	0.428571
	2020-10-29	0	0.285714
	2020-10-30	0	0.142857
	2020-10-31	0	0.142857
	2020-11-01	0	0.142857
	2020-11-02	0	0.142857
	2020-11-03	0	0.142857
	2020-11-04	1	0.142857
	2020-11-05	2	0.428571
	2020-11-06	0	0.428571
	2020-11-07	0	0.428571
	2020-11-08	0	0.428571
	2020-11-09	0	0.428571
	2020-11-10	0	0.428571
	2020-11-11	6	1.14286
	2020-11-12	4	1.42857
	2020-11-13	0	1.42857
	2020-11-14	1	1.57143
	2020-11-15	0	1.57143
	2020-11-16	0	1.57143
	2020-11-17	3	2
	2020-11-18	0	1.14286
	2020-11-19	2	0.857143
	2020-11-20	9	2.14286
	2020-11-21	0	2
	2020-11-22	0	2
	2020-11-23	0	2
	2020-11-24	1	1.71429
	2020-11-25	1	1.85714
	2020-11-26	1	1.71429
	2020-11-27	1	0.571429
	2020-11-28	3	1
	2020-11-29	0	1
	2020-11-30	0	1
	2020-12-01	1	1
	2020-12-02	6	1.71429
	2020-12-03	5	2.28571
	2020-12-04	1	2.28571
	2020-12-05	4	2.42857
	2020-12-06	0	2.42857
	2020-12-07	0	2.42857
	2020-12-08	0	2.28571
	2020-12-09	1	1.57143
	2020-12-10	4	1.42857
	2020-12-11	4	1.85714
	2020-12-12	2	1.57143
	2020-12-13	0	1.57143
	2020-12-14	0	1.57143
	2020-12-15	6	2.42857
	2020-12-16	3	2.71429
	2020-12-17	2	2.42857
	2020-12-18	3	2.28571
	2020-12-19	3	2.42857
	2020-12-20	0	2.42857
	2020-12-21	0	2.42857
	2020-12-22	0	1.57143
	2020-12-23	0	1.14286
	2020-12-24	1	1
	2020-12-25	0	0.571429
	2020-12-26	0	0.142857
	2020-12-27	0	0.142857
	2020-12-28	0	0.142857
	2020-12-29	0	0.142857
	2020-12-30	0	0.142857
	2020-12-31	8	1.14286
	2021-01-01	6	2
	2021-01-02	0	2
	2021-01-03	0	2
	2021-01-04	0	2
	2021-01-05	2	2.28571
	2021-01-06	0	2.28571
	2021-01-07	4	1.71429
	2021-01-08	0	0.857143
	2021-01-09	0	0.857143
	2021-01-10	0	0.857143
	2021-01-11	0	0.857143
	2021-01-12	2	0.857143
	2021-01-13	5	1.57143
	2021-01-14	0	1
	2021-01-15	5	1.71429
	2021-01-16	6	2.57143
	2021-01-17	0	2.57143
	2021-01-18	0	2.57143
	2021-01-19	5	3
	2021-01-20	0	2.28571
	2021-01-21	3	2.71429
	2021-01-22	0	2
	2021-01-23	2	1.42857
	2021-01-24	0	1.42857
	2021-01-25	0	1.42857
	2021-01-26	14	2.71429
	2021-01-27	2	3
	2021-01-28	6	3.42857
	2021-01-29	6	4.28571
	2021-01-30	7	5
	2021-01-31	0	5
	2021-02-01	0	5
	2021-02-02	1	3.14286
	2021-02-03	14	4.85714
	2021-02-04	9	5.28571
	2021-02-05	6	5.28571
	2021-02-06	10	5.71429
	2021-02-07	0	5.71429
	2021-02-08	0	5.71429
	2021-02-09	0	5.57143
	2021-02-10	28	7.57143
	2021-02-11	13	8.14286
	2021-02-12	25	10.8571
	2021-02-13	14	11.4286
	2021-02-14	0	11.4286
	2021-02-15	0	11.4286
	2021-02-16	19	14.1429
	2021-02-17	0	10.1429
	2021-02-18	29	12.4286
	2021-02-19	4	9.42857
	2021-02-20	9	8.71429
	2021-02-21	0	8.71429
	2021-02-22	0	8.71429
	2021-02-23	24	9.42857
	2021-02-24	13	11.2857
	2021-02-25	9	8.42857
	2021-02-26	9	9.14286
	2021-02-27	8	9
	2021-02-28	0	9
	2021-03-01	0	9
	2021-03-02	14	7.57143
	2021-03-03	3	6.14286
	2021-03-04	26	8.57143
	2021-03-05	17	9.71429
	2021-03-06	7	9.57143
	2021-03-07	0	9.57143
	2021-03-08	0	9.57143
	2021-03-09	24	11
	2021-03-10	12	12.2857
	2021-03-11	13	10.4286
	2021-03-12	10	9.42857
	2021-03-13	6	9.28571
	2021-03-14	0	9.28571
	2021-03-15	0	9.28571

## Sheet: PA
		Acc. Death.	Verification (if the cell is equal to zero the workshhet is OK)								First Wave	First Wave	Sec. Wave	Sec. Wave		Accumulated		First Wave	Sec. Wave
		9374	0							7-day ave.	Acc. Death.	Acc. Death.	Acc. Death.	Acc. Death.	Accumul.	Deaths		7-day ave. d. per d.	7-day ave. d. per d.
									7-day ave.	d. per d.		per m. p.		per m. p.	Deaths	per m. p.		maximum	maximum
			7-day ave.					Population	d. per d.	per m. p.	01 Mar 2020	01 Mar 2020	11 Nov 2020	11 Nov 2020	01 Mar 2020	01 Mar 2020		01 Mar 2020	11 Nov 2020
	Date	Daily Deaths	d. per d.	coduf	Region	State	Municipality	TCU2019	15 Mar 2021	15 Mar 2021	10 Nov 2020	10 Nov 2020	15 Mar 2021	15 Mar 2021	15 Mar 2021	15 Mar 2021		10 Nov 2020	15 Mar 2021
	2020-03-01	0	0	15	Norte	PA	0	8602865	58	6.74194	6799	790.318	2575	299.319	9374	1089.64		149	60.7143
	2020-03-02	0	0
	2020-03-03	0	0
	2020-03-04	0	0
	2020-03-05	0	0
	2020-03-06	0	0
	2020-03-07	0	0
	2020-03-08	0	0
	2020-03-09	0	0
	2020-03-10	0	0
	2020-03-11	0	0
	2020-03-12	0	0
	2020-03-13	0	0
	2020-03-14	0	0
	2020-03-15	0	0
	2020-03-16	0	0
	2020-03-17	0	0
	2020-03-18	0	0
	2020-03-19	0	0
	2020-03-20	0	0
	2020-03-21	0	0
	2020-03-22	0	0
	2020-03-23	0	0
	2020-03-24	0	0
	2020-03-25	0	0
	2020-03-26	0	0
	2020-03-27	0	0
	2020-03-28	0	0
	2020-03-29	0	0
	2020-03-30	0	0
	2020-03-31	0	0
	2020-04-01	1	0.142857
	2020-04-02	0	0.142857
	2020-04-03	0	0.142857
	2020-04-04	0	0.142857
	2020-04-05	0	0.142857
	2020-04-06	2	0.428571
	2020-04-07	2	0.714286
	2020-04-08	1	0.714286
	2020-04-09	1	0.857143
	2020-04-10	2	1.14286
	2020-04-11	1	1.28571
	2020-04-12	3	1.71429
	2020-04-13	2	1.71429
	2020-04-14	4	2
	2020-04-15	2	2.14286
	2020-04-16	3	2.42857
	2020-04-17	2	2.42857
	2020-04-18	7	3.28571
	2020-04-19	1	3
	2020-04-20	1	2.85714
	2020-04-21	3	2.71429
	2020-04-22	5	3.14286
	2020-04-23	10	4.14286
	2020-04-24	22	7
	2020-04-25	11	7.57143
	2020-04-26	14	9.42857
	2020-04-27	14	11.2857
	2020-04-28	15	13
	2020-04-29	8	13.4286
	2020-04-30	71	22.1429
	2020-05-01	27	22.8571
	2020-05-02	38	26.7143
	2020-05-03	36	29.8571
	2020-05-04	21	30.8571
	2020-05-05	39	34.2857
	2020-05-06	23	36.4286
	2020-05-07	18	28.8571
	2020-05-08	105	40
	2020-05-09	63	43.5714
	2020-05-10	74	49
	2020-05-11	56	54
	2020-05-12	156	70.7143
	2020-05-13	82	79.1429
	2020-05-14	117	93.2857
	2020-05-15	82	90
	2020-05-16	54	88.7143
	2020-05-17	40	83.8571
	2020-05-18	90	88.7143
	2020-05-19	190	93.5714
	2020-05-20	114	98.1429
	2020-05-21	219	112.714
	2020-05-22	85	113.143
	2020-05-23	64	114.571
	2020-05-24	147	129.857
	2020-05-25	224	149
	2020-05-26	97	135.714
	2020-05-27	76	130.286
	2020-05-28	159	121.714
	2020-05-29	123	127.143
	2020-05-30	73	128.429
	2020-05-31	23	110.714
	2020-06-01	2	79
	2020-06-02	115	81.5714
	2020-06-03	153	92.5714
	2020-06-04	223	101.714
	2020-06-05	122	101.571
	2020-06-06	74	101.714
	2020-06-07	66	107.857
	2020-06-08	94	121
	2020-06-09	81	116.143
	2020-06-10	74	104.857
	2020-06-11	103	87.7143
	2020-06-12	102	84.8571
	2020-06-13	45	80.7143
	2020-06-14	14	73.2857
	2020-06-15	10	61.2857
	2020-06-16	90	62.5714
	2020-06-17	59	60.4286
	2020-06-18	45	52.1429
	2020-06-19	74	48.1429
	2020-06-20	50	48.8571
	2020-06-21	64	56
	2020-06-22	22	57.7143
	2020-06-23	67	54.4286
	2020-06-24	54	53.7143
	2020-06-25	22	50.4286
	2020-06-26	55	47.7143
	2020-06-27	31	45
	2020-06-28	11	37.4286
	2020-06-29	25	37.8571
	2020-06-30	50	35.4286
	2020-07-01	40	33.4286
	2020-07-02	44	36.5714
	2020-07-03	46	35.2857
	2020-07-04	19	33.5714
	2020-07-05	27	35.8571
	2020-07-06	9	33.5714
	2020-07-07	23	29.7143
	2020-07-08	41	29.8571
	2020-07-09	27	27.4286
	2020-07-10	28	24.8571
	2020-07-11	50	29.2857
	2020-07-12	15	27.5714
	2020-07-13	4	26.8571
	2020-07-14	25	27.1429
	2020-07-15	19	24
	2020-07-16	48	27
	2020-07-17	63	32
	2020-07-18	30	29.1429
	2020-07-19	45	33.4286
	2020-07-20	15	35
	2020-07-21	15	33.5714
	2020-07-22	28	34.8571
	2020-07-23	35	33
	2020-07-24	30	28.2857
	2020-07-25	43	30.1429
	2020-07-26	27	27.5714
	2020-07-27	13	27.2857
	2020-07-28	-13	23.2857
	2020-07-29	-22	16.1429
	2020-07-30	5	11.8571
	2020-07-31	29	11.7143
	2020-08-01	22	8.71429
	2020-08-02	23	8.14286
	2020-08-03	11	7.85714
	2020-08-04	15	11.8571
	2020-08-05	19	17.7143
	2020-08-06	17	19.4286
	2020-08-07	19	18
	2020-08-08	17	17.2857
	2020-08-09	14	16
	2020-08-10	8	15.5714
	2020-08-11	8	14.5714
	2020-08-12	8	13
	2020-08-13	8	11.7143
	2020-08-14	7	10
	2020-08-15	8	8.71429
	2020-08-16	8	7.85714
	2020-08-17	5	7.42857
	2020-08-18	30	10.5714
	2020-08-19	40	15.1429
	2020-08-20	12	15.7143
	2020-08-21	10	16.1429
	2020-08-22	10	16.4286
	2020-08-23	10	16.7143
	2020-08-24	5	16.7143
	2020-08-25	16	14.7143
	2020-08-26	19	11.7143
	2020-08-27	5	10.7143
	2020-08-28	4	9.85714
	2020-08-29	3	8.85714
	2020-08-30	6	8.28571
	2020-08-31	31	12
	2020-09-01	30	14
	2020-09-02	25	14.8571
	2020-09-03	14	16.1429
	2020-09-04	13	17.4286
	2020-09-05	12	18.7143
	2020-09-06	9	19.1429
	2020-09-07	8	15.8571
	2020-09-08	12	13.2857
	2020-09-09	11	11.2857
	2020-09-10	9	10.5714
	2020-09-11	10	10.1429
	2020-09-12	8	9.57143
	2020-09-13	37	13.5714
	2020-09-14	24	15.8571
	2020-09-15	19	16.8571
	2020-09-16	18	17.8571
	2020-09-17	16	18.8571
	2020-09-18	17	19.8571
	2020-09-19	13	20.5714
	2020-09-20	9	16.5714
	2020-09-21	8	14.2857
	2020-09-22	9	12.8571
	2020-09-23	12	12
	2020-09-24	13	11.5714
	2020-09-25	-75	-1.57143
	2020-09-26	107	11.8571
	2020-09-27	12	12.2857
	2020-09-28	5	11.8571
	2020-09-29	9	11.8571
	2020-09-30	13	12
	2020-10-01	9	11.4286
	2020-10-02	3	22.5714
	2020-10-03	8	8.42857
	2020-10-04	7	7.71429
	2020-10-05	6	7.85714
	2020-10-06	8	7.71429
	2020-10-07	9	7.14286
	2020-10-08	6	6.71429
	2020-10-09	7	7.28571
	2020-10-10	9	7.42857
	2020-10-11	9	7.71429
	2020-10-12	2	7.14286
	2020-10-13	1	6.14286
	2020-10-14	4	5.42857
	2020-10-15	6	5.42857
	2020-10-16	3	4.85714
	2020-10-17	6	4.42857
	2020-10-18	1	3.28571
	2020-10-19	5	3.71429
	2020-10-20	4	4.14286
	2020-10-21	4	4.14286
	2020-10-22	7	4.28571
	2020-10-23	7	4.85714
	2020-10-24	13	5.85714
	2020-10-25	5	6.42857
	2020-10-26	3	6.14286
	2020-10-27	4	6.14286
	2020-10-28	4	6.14286
	2020-10-29	3	5.57143
	2020-10-30	2	4.85714
	2020-10-31	5	3.71429
	2020-11-01	8	4.14286
	2020-11-02	7	4.71429
	2020-11-03	4	4.71429
	2020-11-04	5	4.85714
	2020-11-05	6	5.28571
	2020-11-06	6	5.85714
	2020-11-07	5	5.85714
	2020-11-08	6	5.57143
	2020-11-09	5	5.28571
	2020-11-10	4	5.28571
	2020-11-11	3	5
	2020-11-12	4	4.71429
	2020-11-13	2	4.14286
	2020-11-14	9	4.71429
	2020-11-15	10	5.28571
	2020-11-16	5	5.28571
	2020-11-17	6	5.57143
	2020-11-18	6	6
	2020-11-19	7	6.42857
	2020-11-20	4	6.71429
	2020-11-21	6	6.28571
	2020-11-22	4	5.42857
	2020-11-23	6	5.57143
	2020-11-24	4	5.28571
	2020-11-25	5	5.14286
	2020-11-26	4	4.71429
	2020-11-27	8	5.28571
	2020-11-28	9	5.71429
	2020-11-29	6	6
	2020-11-30	8	6.28571
	2020-12-01	3	6.14286
	2020-12-02	9	6.71429
	2020-12-03	6	7
	2020-12-04	6	6.71429
	2020-12-05	5	6.14286
	2020-12-06	6	6.14286
	2020-12-07	4	5.57143
	2020-12-08	5	5.85714
	2020-12-09	4	5.14286
	2020-12-10	9	5.57143
	2020-12-11	8	5.85714
	2020-12-12	9	6.42857
	2020-12-13	9	6.85714
	2020-12-14	5	7
	2020-12-15	10	7.71429
	2020-12-16	5	7.85714
	2020-12-17	17	9
	2020-12-18	7	8.85714
	2020-12-19	9	8.85714
	2020-12-20	6	8.42857
	2020-12-21	6	8.57143
	2020-12-22	6	8
	2020-12-23	9	8.57143
	2020-12-24	17	8.57143
	2020-12-25	13	9.42857
	2020-12-26	16	10.4286
	2020-12-27	6	10.4286
	2020-12-28	12	11.2857
	2020-12-29	7	11.4286
	2020-12-30	20	13
	2020-12-31	19	13.2857
	2021-01-01	11	13
	2021-01-02	10	12.1429
	2021-01-03	8	12.4286
	2021-01-04	6	11.5714
	2021-01-05	12	12.2857
	2021-01-06	12	11.1429
	2021-01-07	16	10.7143
	2021-01-08	17	11.5714
	2021-01-09	12	11.8571
	2021-01-10	12	12.4286
	2021-01-11	11	13.1429
	2021-01-12	24	14.8571
	2021-01-13	10	14.5714
	2021-01-14	17	14.7143
	2021-01-15	10	13.7143
	2021-01-16	12	13.7143
	2021-01-17	9	13.2857
	2021-01-18	15	13.8571
	2021-01-19	15	12.5714
	2021-01-20	7	12.1429
	2021-01-21	24	13.1429
	2021-01-22	12	13.4286
	2021-01-23	17	14.1429
	2021-01-24	12	14.5714
	2021-01-25	31	16.8571
	2021-01-26	14	16.7143
	2021-01-27	8	16.8571
	2021-01-28	12	15.1429
	2021-01-29	14	15.4286
	2021-01-30	40	18.7143
	2021-01-31	18	19.5714
	2021-02-01	19	17.8571
	2021-02-02	14	17.8571
	2021-02-03	16	19
	2021-02-04	10	18.7143
	2021-02-05	22	19.8571
	2021-02-06	45	20.5714
	2021-02-07	45	24.4286
	2021-02-08	17	24.1429
	2021-02-09	30	26.4286
	2021-02-10	10	25.5714
	2021-02-11	10	25.5714
	2021-02-12	50	29.5714
	2021-02-13	60	31.7143
	2021-02-14	15	27.4286
	2021-02-15	20	27.8571
	2021-02-16	45	30
	2021-02-17	10	30
	2021-02-18	13	30.4286
	2021-02-19	76	34.1429
	2021-02-20	103	40.2857
	2021-02-21	12	39.8571
	2021-02-22	44	43.2857
	2021-02-23	31	41.2857
	2021-02-24	30	44.1429
	2021-02-25	52	49.7143
	2021-02-26	84	50.8571
	2021-02-27	58	44.4286
	2021-02-28	14	44.7143
	2021-03-01	52	45.8571
	2021-03-02	32	46
	2021-03-03	34	46.5714
	2021-03-04	48	46
	2021-03-05	62	42.8571
	2021-03-06	56	42.5714
	2021-03-07	55	48.4286
	2021-03-08	38	46.4286
	2021-03-09	40	47.5714
	2021-03-10	76	53.5714
	2021-03-11	87	59.1429
	2021-03-12	73	60.7143
	2021-03-13	46	59.2857
	2021-03-14	39	57
	2021-03-15	45	58

## Sheet: AP
		Acc. Death.	Verification (if the cell is equal to zero the workshhet is OK)								First Wave	First Wave	Sec. Wave	Sec. Wave		Accumulated		First Wave	Sec. Wave
		1187	0							7-day ave.	Acc. Death.	Acc. Death.	Acc. Death.	Acc. Death.	Accumul.	Deaths		7-day ave. d. per d.	7-day ave. d. per d.
									7-day ave.	d. per d.		per m. p.		per m. p.	Deaths	per m. p.		maximum	maximum
			7-day ave.					Population	d. per d.	per m. p.	01 Mar 2020	01 Mar 2020	11 Nov 2020	11 Nov 2020	01 Mar 2020	01 Mar 2020		01 Mar 2020	11 Nov 2020
	Date	Daily Deaths	d. per d.	coduf	Region	State	Municipality	TCU2019	15 Mar 2021	15 Mar 2021	10 Nov 2020	10 Nov 2020	15 Mar 2021	15 Mar 2021	15 Mar 2021	15 Mar 2021		10 Nov 2020	15 Mar 2021
	2020-03-01	0	0	16	Norte	AP	0	845731	3.71429	4.39181	766	905.725	421	497.794	1187	1403.52		9.14286	6
	2020-03-02	0	0
	2020-03-03	0	0
	2020-03-04	0	0
	2020-03-05	0	0
	2020-03-06	0	0
	2020-03-07	0	0
	2020-03-08	0	0
	2020-03-09	0	0
	2020-03-10	0	0
	2020-03-11	0	0
	2020-03-12	0	0
	2020-03-13	0	0
	2020-03-14	0	0
	2020-03-15	0	0
	2020-03-16	0	0
	2020-03-17	0	0
	2020-03-18	0	0
	2020-03-19	0	0
	2020-03-20	0	0
	2020-03-21	0	0
	2020-03-22	0	0
	2020-03-23	0	0
	2020-03-24	0	0
	2020-03-25	0	0
	2020-03-26	0	0
	2020-03-27	0	0
	2020-03-28	0	0
	2020-03-29	0	0
	2020-03-30	0	0
	2020-03-31	0	0
	2020-04-01	0	0
	2020-04-02	0	0
	2020-04-03	0	0
	2020-04-04	1	0.142857
	2020-04-05	1	0.285714
	2020-04-06	0	0.285714
	2020-04-07	0	0.285714
	2020-04-08	0	0.285714
	2020-04-09	0	0.285714
	2020-04-10	0	0.285714
	2020-04-11	1	0.285714
	2020-04-12	2	0.428571
	2020-04-13	0	0.428571
	2020-04-14	1	0.571429
	2020-04-15	1	0.714286
	2020-04-16	2	1
	2020-04-17	1	1.14286
	2020-04-18	0	1
	2020-04-19	1	0.857143
	2020-04-20	2	1.14286
	2020-04-21	0	1
	2020-04-22	1	1
	2020-04-23	2	1
	2020-04-24	2	1.14286
	2020-04-25	1	1.28571
	2020-04-26	2	1.42857
	2020-04-27	5	1.85714
	2020-04-28	2	2.14286
	2020-04-29	3	2.42857
	2020-04-30	3	2.57143
	2020-05-01	3	2.71429
	2020-05-02	3	3
	2020-05-03	3	3.14286
	2020-05-04	6	3.28571
	2020-05-05	6	3.85714
	2020-05-06	1	3.57143
	2020-05-07	5	3.85714
	2020-05-08	5	4.14286
	2020-05-09	3	4.14286
	2020-05-10	3	4.14286
	2020-05-11	1	3.42857
	2020-05-12	13	4.42857
	2020-05-13	8	5.42857
	2020-05-14	7	5.71429
	2020-05-15	2	5.28571
	2020-05-16	5	5.57143
	2020-05-17	11	6.71429
	2020-05-18	8	7.71429
	2020-05-19	9	7.14286
	2020-05-20	6	6.85714
	2020-05-21	9	7.14286
	2020-05-22	6	7.71429
	2020-05-23	5	7.71429
	2020-05-24	1	6.28571
	2020-05-25	5	5.85714
	2020-05-26	5	5.28571
	2020-05-27	10	5.85714
	2020-05-28	15	6.71429
	2020-05-29	9	7.14286
	2020-05-30	8	7.57143
	2020-05-31	7	8.42857
	2020-06-01	6	8.57143
	2020-06-02	9	9.14286
	2020-06-03	10	9.14286
	2020-06-04	7	8
	2020-06-05	6	7.57143
	2020-06-06	9	7.71429
	2020-06-07	3	7.14286
	2020-06-08	6	7.14286
	2020-06-09	7	6.85714
	2020-06-10	4	6
	2020-06-11	14	7
	2020-06-12	9	7.42857
	2020-06-13	7	7.14286
	2020-06-14	5	7.42857
	2020-06-15	5	7.28571
	2020-06-16	8	7.42857
	2020-06-17	1	7
	2020-06-18	4	5.57143
	2020-06-19	6	5.14286
	2020-06-20	5	4.85714
	2020-06-21	6	5
	2020-06-22	13	6.14286
	2020-06-23	8	6.14286
	2020-06-24	7	7
	2020-06-25	7	7.42857
	2020-06-26	7	7.57143
	2020-06-27	5	7.57143
	2020-06-28	1	6.85714
	2020-06-29	6	5.85714
	2020-06-30	4	5.28571
	2020-07-01	3	4.71429
	2020-07-02	7	4.71429
	2020-07-03	11	5.28571
	2020-07-04	3	5
	2020-07-05	1	5
	2020-07-06	7	5.14286
	2020-07-07	6	5.42857
	2020-07-08	7	6
	2020-07-09	5	5.71429
	2020-07-10	3	4.57143
	2020-07-11	3	4.57143
	2020-07-12	1	4.57143
	2020-07-13	4	4.14286
	2020-07-14	5	4
	2020-07-15	5	3.71429
	2020-07-16	5	3.71429
	2020-07-17	6	4.14286
	2020-07-18	6	4.57143
	2020-07-19	2	4.71429
	2020-07-20	8	5.28571
	2020-07-21	18	7.14286
	2020-07-22	11	8
	2020-07-23	4	7.85714
	2020-07-24	4	7.57143
	2020-07-25	2	7
	2020-07-26	0	6.71429
	2020-07-27	2	5.85714
	2020-07-28	2	3.57143
	2020-07-29	1	2.14286
	2020-07-30	2	1.85714
	2020-07-31	4	1.85714
	2020-08-01	3	2
	2020-08-02	3	2.42857
	2020-08-03	5	2.85714
	2020-08-04	5	3.28571
	2020-08-05	7	4.14286
	2020-08-06	6	4.71429
	2020-08-07	5	4.85714
	2020-08-08	2	4.71429
	2020-08-09	1	4.42857
	2020-08-10	1	3.85714
	2020-08-11	1	3.28571
	2020-08-12	2	2.57143
	2020-08-13	3	2.14286
	2020-08-14	3	1.85714
	2020-08-15	1	1.71429
	2020-08-16	0	1.57143
	2020-08-17	4	2
	2020-08-18	2	2.14286
	2020-08-19	3	2.28571
	2020-08-20	4	2.42857
	2020-08-21	1	2.14286
	2020-08-22	3	2.42857
	2020-08-23	1	2.57143
	2020-08-24	6	2.85714
	2020-08-25	5	3.28571
	2020-08-26	5	3.57143
	2020-08-27	5	3.71429
	2020-08-28	5	4.28571
	2020-08-29	2	4.14286
	2020-08-30	1	4.14286
	2020-08-31	1	3.42857
	2020-09-01	2	3
	2020-09-02	5	3
	2020-09-03	1	2.42857
	2020-09-04	1	1.85714
	2020-09-05	1	1.71429
	2020-09-06	1	1.71429
	2020-09-07	1	1.71429
	2020-09-08	2	1.71429
	2020-09-09	0	1
	2020-09-10	1	1
	2020-09-11	1	1
	2020-09-12	1	1
	2020-09-13	0	0.857143
	2020-09-14	2	1
	2020-09-15	2	1
	2020-09-16	3	1.42857
	2020-09-17	3	1.71429
	2020-09-18	2	1.85714
	2020-09-19	1	1.85714
	2020-09-20	0	1.85714
	2020-09-21	2	1.85714
	2020-09-22	2	1.85714
	2020-09-23	2	1.71429
	2020-09-24	1	1.42857
	2020-09-25	1	1.28571
	2020-09-26	3	1.57143
	2020-09-27	0	1.57143
	2020-09-28	2	1.57143
	2020-09-29	1	1.42857
	2020-09-30	4	1.71429
	2020-10-01	3	2
	2020-10-02	1	2
	2020-10-03	2	1.85714
	2020-10-04	1	2
	2020-10-05	2	2
	2020-10-06	3	2.28571
	2020-10-07	1	1.85714
	2020-10-08	2	1.71429
	2020-10-09	1	1.71429
	2020-10-10	0	1.42857
	2020-10-11	0	1.28571
	2020-10-12	1	1.14286
	2020-10-13	1	0.857143
	2020-10-14	1	0.857143
	2020-10-15	1	0.714286
	2020-10-16	1	0.714286
	2020-10-17	1	0.857143
	2020-10-18	0	0.857143
	2020-10-19	3	1.14286
	2020-10-20	0	1
	2020-10-21	2	1.14286
	2020-10-22	2	1.28571
	2020-10-23	2	1.42857
	2020-10-24	1	1.42857
	2020-10-25	0	1.42857
	2020-10-26	0	1
	2020-10-27	2	1.28571
	2020-10-28	1	1.14286
	2020-10-29	2	1.14286
	2020-10-30	1	1
	2020-10-31	1	1
	2020-11-01	0	1
	2020-11-02	1	1.14286
	2020-11-03	2	1.14286
	2020-11-04	0	1
	2020-11-05	0	0.714286
	2020-11-06	0	0.571429
	2020-11-07	0	0.428571
	2020-11-08	0	0.428571
	2020-11-09	13	2.14286
	2020-11-10	2	2.14286
	2020-11-11	4	2.71429
	2020-11-12	1	2.85714
	2020-11-13	3	3.28571
	2020-11-14	3	3.71429
	2020-11-15	0	3.71429
	2020-11-16	3	2.28571
	2020-11-17	2	2.28571
	2020-11-18	1	1.85714
	2020-11-19	2	2
	2020-11-20	2	1.85714
	2020-11-21	2	1.71429
	2020-11-22	0	1.71429
	2020-11-23	3	1.71429
	2020-11-24	3	1.85714
	2020-11-25	4	2.28571
	2020-11-26	3	2.42857
	2020-11-27	3	2.57143
	2020-11-28	1	2.42857
	2020-11-29	0	2.42857
	2020-11-30	1	2.14286
	2020-12-01	3	2.14286
	2020-12-02	4	2.14286
	2020-12-03	5	2.42857
	2020-12-04	4	2.57143
	2020-12-05	3	2.85714
	2020-12-06	1	3
	2020-12-07	4	3.42857
	2020-12-08	3	3.42857
	2020-12-09	5	3.57143
	2020-12-10	3	3.28571
	2020-12-11	4	3.28571
	2020-12-12	3	3.28571
	2020-12-13	0	3.14286
	2020-12-14	5	3.28571
	2020-12-15	0	2.85714
	2020-12-16	7	3.14286
	2020-12-17	3	3.14286
	2020-12-18	0	2.57143
	2020-12-19	11	3.71429
	2020-12-20	0	3.71429
	2020-12-21	5	3.71429
	2020-12-22	5	4.42857
	2020-12-23	6	4.28571
	2020-12-24	6	4.71429
	2020-12-25	2	5
	2020-12-26	2	3.71429
	2020-12-27	0	3.71429
	2020-12-28	6	3.85714
	2020-12-29	6	4
	2020-12-30	6	4
	2020-12-31	6	4
	2021-01-01	1	3.85714
	2021-01-02	1	3.71429
	2021-01-03	0	3.71429
	2021-01-04	9	4.14286
	2021-01-05	7	4.28571
	2021-01-06	7	4.42857
	2021-01-07	6	4.42857
	2021-01-08	6	5.14286
	2021-01-09	7	6
	2021-01-10	0	6
	2021-01-11	7	5.71429
	2021-01-12	5	5.42857
	2021-01-13	6	5.28571
	2021-01-14	4	5
	2021-01-15	3	4.57143
	2021-01-16	2	3.85714
	2021-01-17	0	3.85714
	2021-01-18	9	4.14286
	2021-01-19	5	4.14286
	2021-01-20	6	4.14286
	2021-01-21	3	4
	2021-01-22	3	4
	2021-01-23	3	4.14286
	2021-01-24	0	4.14286
	2021-01-25	7	3.85714
	2021-01-26	4	3.71429
	2021-01-27	4	3.42857
	2021-01-28	8	4.14286
	2021-01-29	9	5
	2021-01-30	2	4.85714
	2021-01-31	0	4.85714
	2021-02-01	5	4.57143
	2021-02-02	2	4.28571
	2021-02-03	3	4.14286
	2021-02-04	1	3.14286
	2021-02-05	4	2.42857
	2021-02-06	5	2.85714
	2021-02-07	0	2.85714
	2021-02-08	4	2.71429
	2021-02-09	3	2.85714
	2021-02-10	3	2.85714
	2021-02-11	4	3.28571
	2021-02-12	5	3.42857
	2021-02-13	4	3.28571
	2021-02-14	0	3.28571
	2021-02-15	4	3.28571
	2021-02-16	6	3.71429
	2021-02-17	4	3.85714
	2021-02-18	4	3.85714
	2021-02-19	1	3.28571
	2021-02-20	0	2.71429
	2021-02-21	0	2.71429
	2021-02-22	4	2.71429
	2021-02-23	2	2.14286
	2021-02-24	4	2.14286
	2021-02-25	4	2.14286
	2021-02-26	1	2.14286
	2021-02-27	3	2.57143
	2021-02-28	1	2.71429
	2021-03-01	2	2.42857
	2021-03-02	2	2.42857
	2021-03-03	2	2.14286
	2021-03-04	6	2.42857
	2021-03-05	4	2.85714
	2021-03-06	0	2.42857
	2021-03-07	0	2.28571
	2021-03-08	5	2.71429
	2021-03-09	3	2.85714
	2021-03-10	3	3
	2021-03-11	2	2.42857
	2021-03-12	8	3
	2021-03-13	4	3.57143
	2021-03-14	0	3.57143
	2021-03-15	6	3.71429

## Sheet: TO
		Acc. Death.	Verification (if the cell is equal to zero the workshhet is OK)								First Wave	First Wave	Sec. Wave	Sec. Wave		Accumulated		First Wave	Sec. Wave
		1697	0							7-day ave.	Acc. Death.	Acc. Death.	Acc. Death.	Acc. Death.	Accumul.	Deaths		7-day ave. d. per d.	7-day ave. d. per d.
									7-day ave.	d. per d.		per m. p.		per m. p.	Deaths	per m. p.		maximum	maximum
			7-day ave.					Population	d. per d.	per m. p.	01 Mar 2020	01 Mar 2020	11 Nov 2020	11 Nov 2020	01 Mar 2020	01 Mar 2020		01 Mar 2020	11 Nov 2020
	Date	Daily Deaths	d. per d.	coduf	Region	State	Municipality	TCU2019	15 Mar 2021	15 Mar 2021	10 Nov 2020	10 Nov 2020	15 Mar 2021	15 Mar 2021	15 Mar 2021	15 Mar 2021		10 Nov 2020	15 Mar 2021
	2020-03-01	0	0	17	Norte	TO	0	1572866	14.7143	9.35508	1115	708.897	582	370.025	1697	1078.92		13.2857	14.7143
	2020-03-02	0	0
	2020-03-03	0	0
	2020-03-04	0	0
	2020-03-05	0	0
	2020-03-06	0	0
	2020-03-07	0	0
	2020-03-08	0	0
	2020-03-09	0	0
	2020-03-10	0	0
	2020-03-11	0	0
	2020-03-12	0	0
	2020-03-13	0	0
	2020-03-14	0	0
	2020-03-15	0	0
	2020-03-16	0	0
	2020-03-17	0	0
	2020-03-18	0	0
	2020-03-19	0	0
	2020-03-20	0	0
	2020-03-21	0	0
	2020-03-22	0	0
	2020-03-23	0	0
	2020-03-24	0	0
	2020-03-25	0	0
	2020-03-26	0	0
	2020-03-27	0	0
	2020-03-28	0	0
	2020-03-29	0	0
	2020-03-30	0	0
	2020-03-31	0	0
	2020-04-01	0	0
	2020-04-02	0	0
	2020-04-03	0	0
	2020-04-04	0	0
	2020-04-05	0	0
	2020-04-06	0	0
	2020-04-07	0	0
	2020-04-08	0	0
	2020-04-09	0	0
	2020-04-10	0	0
	2020-04-11	0	0
	2020-04-12	0	0
	2020-04-13	0	0
	2020-04-14	0	0
	2020-04-15	1	0.142857
	2020-04-16	0	0.142857
	2020-04-17	0	0.142857
	2020-04-18	0	0.142857
	2020-04-19	0	0.142857
	2020-04-20	0	0.142857
	2020-04-21	0	0.142857
	2020-04-22	0	0
	2020-04-23	1	0.142857
	2020-04-24	0	0.142857
	2020-04-25	0	0.142857
	2020-04-26	0	0.142857
	2020-04-27	0	0.142857
	2020-04-28	0	0.142857
	2020-04-29	1	0.285714
	2020-04-30	0	0.142857
	2020-05-01	0	0.142857
	2020-05-02	1	0.285714
	2020-05-03	0	0.285714
	2020-05-04	2	0.571429
	2020-05-05	1	0.714286
	2020-05-06	2	0.857143
	2020-05-07	0	0.857143
	2020-05-08	0	0.857143
	2020-05-09	0	0.714286
	2020-05-10	2	1
	2020-05-11	1	0.857143
	2020-05-12	2	1
	2020-05-13	7	1.71429
	2020-05-14	2	2
	2020-05-15	1	2.14286
	2020-05-16	3	2.57143
	2020-05-17	4	2.85714
	2020-05-18	1	2.85714
	2020-05-19	6	3.42857
	2020-05-20	4	3
	2020-05-21	5	3.42857
	2020-05-22	2	3.57143
	2020-05-23	2	3.42857
	2020-05-24	1	3
	2020-05-25	6	3.71429
	2020-05-26	6	3.71429
	2020-05-27	1	3.28571
	2020-05-28	3	3
	2020-05-29	2	3
	2020-05-30	1	2.85714
	2020-05-31	2	3
	2020-06-01	3	2.57143
	2020-06-02	3	2.14286
	2020-06-03	3	2.42857
	2020-06-04	5	2.71429
	2020-06-05	2	2.71429
	2020-06-06	7	3.57143
	2020-06-07	3	3.71429
	2020-06-08	9	4.57143
	2020-06-09	6	5
	2020-06-10	6	5.42857
	2020-06-11	4	5.28571
	2020-06-12	4	5.57143
	2020-06-13	2	4.85714
	2020-06-14	2	4.71429
	2020-06-15	4	4
	2020-06-16	4	3.71429
	2020-06-17	9	4.14286
	2020-06-18	3	4
	2020-06-19	7	4.42857
	2020-06-20	8	5.28571
	2020-06-21	8	6.14286
	2020-06-22	3	6
	2020-06-23	1	5.57143
	2020-06-24	2	4.57143
	2020-06-25	2	4.42857
	2020-06-26	3	3.85714
	2020-06-27	5	3.42857
	2020-06-28	1	2.42857
	2020-06-29	3	2.42857
	2020-06-30	5	3
	2020-07-01	4	3.28571
	2020-07-02	5	3.71429
	2020-07-03	2	3.57143
	2020-07-04	4	3.42857
	2020-07-05	5	4
	2020-07-06	4	4.14286
	2020-07-07	4	4
	2020-07-08	5	4.14286
	2020-07-09	7	4.42857
	2020-07-10	5	4.85714
	2020-07-11	6	5.14286
	2020-07-12	4	5
	2020-07-13	4	5
	2020-07-14	8	5.57143
	2020-07-15	4	5.42857
	2020-07-16	7	5.42857
	2020-07-17	5	5.42857
	2020-07-18	5	5.28571
	2020-07-19	6	5.57143
	2020-07-20	5	5.71429
	2020-07-21	9	5.85714
	2020-07-22	7	6.28571
	2020-07-23	11	6.85714
	2020-07-24	8	7.28571
	2020-07-25	6	7.42857
	2020-07-26	6	7.42857
	2020-07-27	4	7.28571
	2020-07-28	7	7
	2020-07-29	7	7
	2020-07-30	4	6
	2020-07-31	13	6.71429
	2020-08-01	9	7.14286
	2020-08-02	5	7
	2020-08-03	7	7.42857
	2020-08-04	6	7.28571
	2020-08-05	7	7.28571
	2020-08-06	13	8.57143
	2020-08-07	9	8
	2020-08-08	7	7.71429
	2020-08-09	7	8
	2020-08-10	10	8.42857
	2020-08-11	13	9.42857
	2020-08-12	8	9.57143
	2020-08-13	11	9.28571
	2020-08-14	7	9
	2020-08-15	6	8.85714
	2020-08-16	5	8.57143
	2020-08-17	5	7.85714
	2020-08-18	15	8.14286
	2020-08-19	5	7.71429
	2020-08-20	11	7.71429
	2020-08-21	9	8
	2020-08-22	17	9.57143
	2020-08-23	12	10.5714
	2020-08-24	8	11
	2020-08-25	17	11.2857
	2020-08-26	11	12.1429
	2020-08-27	14	12.5714
	2020-08-28	14	13.2857
	2020-08-29	9	12.1429
	2020-08-30	6	11.2857
	2020-08-31	9	11.4286
	2020-09-01	14	11
	2020-09-02	14	11.4286
	2020-09-03	11	11
	2020-09-04	18	11.5714
	2020-09-05	15	12.4286
	2020-09-06	3	12
	2020-09-07	6	11.5714
	2020-09-08	4	10.1429
	2020-09-09	4	8.71429
	2020-09-10	11	8.71429
	2020-09-11	11	7.71429
	2020-09-12	15	7.71429
	2020-09-13	7	8.28571
	2020-09-14	8	8.57143
	2020-09-15	8	9.14286
	2020-09-16	9	9.85714
	2020-09-17	9	9.57143
	2020-09-18	10	9.42857
	2020-09-19	16	9.57143
	2020-09-20	0	8.57143
	2020-09-21	1	7.57143
	2020-09-22	10	7.85714
	2020-09-23	13	8.42857
	2020-09-24	11	8.71429
	2020-09-25	9	8.57143
	2020-09-26	7	7.28571
	2020-09-27	2	7.57143
	2020-09-28	3	7.85714
	2020-09-29	8	7.57143
	2020-09-30	9	7
	2020-10-01	9	6.71429
	2020-10-02	9	6.71429
	2020-10-03	9	7
	2020-10-04	2	7
	2020-10-05	4	7.14286
	2020-10-06	3	6.42857
	2020-10-07	10	6.57143
	2020-10-08	11	6.85714
	2020-10-09	6	6.42857
	2020-10-10	7	6.14286
	2020-10-11	2	6.14286
	2020-10-12	1	5.71429
	2020-10-13	0	5.28571
	2020-10-14	9	5.14286
	2020-10-15	9	4.85714
	2020-10-16	5	4.71429
	2020-10-17	7	4.71429
	2020-10-18	2	4.71429
	2020-10-19	4	5.14286
	2020-10-20	7	6.14286
	2020-10-21	8	6
	2020-10-22	9	6
	2020-10-23	6	6.14286
	2020-10-24	4	5.71429
	2020-10-25	2	5.71429
	2020-10-26	0	5.14286
	2020-10-27	5	4.85714
	2020-10-28	3	4.14286
	2020-10-29	3	3.28571
	2020-10-30	2	2.71429
	2020-10-31	0	2.14286
	2020-11-01	0	1.85714
	2020-11-02	0	1.85714
	2020-11-03	3	1.57143
	2020-11-04	5	1.85714
	2020-11-05	3	1.85714
	2020-11-06	1	1.71429
	2020-11-07	3	2.14286
	2020-11-08	2	2.42857
	2020-11-09	0	2.42857
	2020-11-10	1	2.14286
	2020-11-11	5	2.14286
	2020-11-12	5	2.42857
	2020-11-13	3	2.71429
	2020-11-14	5	3
	2020-11-15	4	3.28571
	2020-11-16	0	3.28571
	2020-11-17	4	3.71429
	2020-11-18	3	3.42857
	2020-11-19	2	3
	2020-11-20	1	2.71429
	2020-11-21	1	2.14286
	2020-11-22	0	1.57143
	2020-11-23	0	1.57143
	2020-11-24	3	1.42857
	2020-11-25	2	1.28571
	2020-11-26	2	1.28571
	2020-11-27	2	1.42857
	2020-11-28	3	1.71429
	2020-11-29	2	2
	2020-11-30	2	2.28571
	2020-12-01	3	2.28571
	2020-12-02	3	2.42857
	2020-12-03	3	2.57143
	2020-12-04	2	2.57143
	2020-12-05	4	2.71429
	2020-12-06	3	2.85714
	2020-12-07	2	2.85714
	2020-12-08	3	2.85714
	2020-12-09	3	2.85714
	2020-12-10	2	2.71429
	2020-12-11	3	2.85714
	2020-12-12	3	2.71429
	2020-12-13	3	2.71429
	2020-12-14	2	2.71429
	2020-12-15	3	2.71429
	2020-12-16	2	2.57143
	2020-12-17	2	2.57143
	2020-12-18	2	2.42857
	2020-12-19	2	2.28571
	2020-12-20	2	2.14286
	2020-12-21	1	2
	2020-12-22	1	1.71429
	2020-12-23	1	1.57143
	2020-12-24	2	1.57143
	2020-12-25	2	1.57143
	2020-12-26	1	1.42857
	2020-12-27	1	1.28571
	2020-12-28	1	1.28571
	2020-12-29	3	1.57143
	2020-12-30	3	1.85714
	2020-12-31	2	1.85714
	2021-01-01	2	1.85714
	2021-01-02	3	2.14286
	2021-01-03	3	2.42857
	2021-01-04	2	2.57143
	2021-01-05	4	2.71429
	2021-01-06	4	2.85714
	2021-01-07	5	3.28571
	2021-01-08	6	3.85714
	2021-01-09	4	4
	2021-01-10	3	4
	2021-01-11	4	4.28571
	2021-01-12	4	4.28571
	2021-01-13	8	4.85714
	2021-01-14	8	5.28571
	2021-01-15	7	5.42857
	2021-01-16	7	5.85714
	2021-01-17	5	6.14286
	2021-01-18	3	6
	2021-01-19	7	6.42857
	2021-01-20	7	6.28571
	2021-01-21	4	5.71429
	2021-01-22	4	5.28571
	2021-01-23	6	5.14286
	2021-01-24	3	4.85714
	2021-01-25	1	4.57143
	2021-01-26	5	4.28571
	2021-01-27	6	4.14286
	2021-01-28	7	4.57143
	2021-01-29	5	4.71429
	2021-01-30	5	4.57143
	2021-01-31	6	5
	2021-02-01	4	5.42857
	2021-02-02	5	5.42857
	2021-02-03	6	5.42857
	2021-02-04	5	5.14286
	2021-02-05	5	5.14286
	2021-02-06	7	5.42857
	2021-02-07	5	5.28571
	2021-02-08	6	5.57143
	2021-02-09	5	5.57143
	2021-02-10	7	5.71429
	2021-02-11	7	6
	2021-02-12	3	5.71429
	2021-02-13	4	5.28571
	2021-02-14	4	5.14286
	2021-02-15	2	4.57143
	2021-02-16	1	4
	2021-02-17	3	3.42857
	2021-02-18	3	2.85714
	2021-02-19	6	3.28571
	2021-02-20	6	3.57143
	2021-02-21	5	3.71429
	2021-02-22	4	4
	2021-02-23	5	4.57143
	2021-02-24	6	5
	2021-02-25	7	5.57143
	2021-02-26	6	5.57143
	2021-02-27	8	5.85714
	2021-02-28	9	6.42857
	2021-03-01	6	6.71429
	2021-03-02	7	7
	2021-03-03	10	7.57143
	2021-03-04	8	7.71429
	2021-03-05	8	8
	2021-03-06	9	8.14286
	2021-03-07	10	8.28571
	2021-03-08	10	8.85714
	2021-03-09	7	8.85714
	2021-03-10	10	8.85714
	2021-03-11	12	9.42857
	2021-03-12	16	10.5714
	2021-03-13	21	12.2857
	2021-03-14	20	13.7143
	2021-03-15	17	14.7143

## Sheet: MA
		Acc. Death.	Verification (if the cell is equal to zero the workshhet is OK)								First Wave	First Wave	Sec. Wave	Sec. Wave		Accumulated		First Wave	Sec. Wave
		5505	0							7-day ave.	Acc. Death.	Acc. Death.	Acc. Death.	Acc. Death.	Accumul.	Deaths		7-day ave. d. per d.	7-day ave. d. per d.
									7-day ave.	d. per d.		per m. p.		per m. p.	Deaths	per m. p.		maximum	maximum
			7-day ave.					Population	d. per d.	per m. p.	01 Mar 2020	01 Mar 2020	11 Nov 2020	11 Nov 2020	01 Mar 2020	01 Mar 2020		01 Mar 2020	11 Nov 2020
	Date	Daily Deaths	d. per d.	coduf	Region	State	Municipality	TCU2019	15 Mar 2021	15 Mar 2021	10 Nov 2020	10 Nov 2020	15 Mar 2021	15 Mar 2021	15 Mar 2021	15 Mar 2021		10 Nov 2020	15 Mar 2021
	2020-03-01	0	0	21	Nordeste	MA	0	7075181	28	3.9575	4138	584.861	1367	193.211	5505	778.072		43.4286	36
	2020-03-02	0	0
	2020-03-03	0	0
	2020-03-04	0	0
	2020-03-05	0	0
	2020-03-06	0	0
	2020-03-07	0	0
	2020-03-08	0	0
	2020-03-09	0	0
	2020-03-10	0	0
	2020-03-11	0	0
	2020-03-12	0	0
	2020-03-13	0	0
	2020-03-14	0	0
	2020-03-15	0	0
	2020-03-16	0	0
	2020-03-17	0	0
	2020-03-18	0	0
	2020-03-19	0	0
	2020-03-20	0	0
	2020-03-21	0	0
	2020-03-22	0	0
	2020-03-23	0	0
	2020-03-24	0	0
	2020-03-25	0	0
	2020-03-26	0	0
	2020-03-27	0	0
	2020-03-28	0	0
	2020-03-29	0	0
	2020-03-30	1	0.142857
	2020-03-31	0	0.142857
	2020-04-01	0	0.142857
	2020-04-02	0	0.142857
	2020-04-03	0	0.142857
	2020-04-04	0	0.142857
	2020-04-05	1	0.285714
	2020-04-06	0	0.142857
	2020-04-07	2	0.428571
	2020-04-08	7	1.42857
	2020-04-09	1	1.57143
	2020-04-10	4	2.14286
	2020-04-11	5	2.85714
	2020-04-12	3	3.14286
	2020-04-13	3	3.57143
	2020-04-14	5	4
	2020-04-15	2	3.28571
	2020-04-16	3	3.57143
	2020-04-17	3	3.42857
	2020-04-18	4	3.28571
	2020-04-19	4	3.42857
	2020-04-20	6	3.85714
	2020-04-21	6	4
	2020-04-22	6	4.57143
	2020-04-23	10	5.57143
	2020-04-24	12	6.85714
	2020-04-25	12	8
	2020-04-26	12	9.14286
	2020-04-27	13	10.1429
	2020-04-28	20	12.1429
	2020-04-29	21	14.2857
	2020-04-30	18	15.4286
	2020-05-01	20	16.5714
	2020-05-02	20	17.7143
	2020-05-03	13	17.8571
	2020-05-04	12	17.7143
	2020-05-05	22	18
	2020-05-06	20	17.8571
	2020-05-07	14	17.2857
	2020-05-08	25	18
	2020-05-09	25	18.7143
	2020-05-10	24	20.2857
	2020-05-11	20	21.4286
	2020-05-12	24	21.7143
	2020-05-13	21	21.8571
	2020-05-14	26	23.5714
	2020-05-15	26	23.7143
	2020-05-16	28	24.1429
	2020-05-17	25	24.2857
	2020-05-18	27	25.2857
	2020-05-19	28	25.8571
	2020-05-20	30	27.1429
	2020-05-21	29	27.5714
	2020-05-22	30	28.1429
	2020-05-23	29	28.2857
	2020-05-24	32	29.2857
	2020-05-25	30	29.7143
	2020-05-26	33	30.4286
	2020-05-27	36	31.2857
	2020-05-28	34	32
	2020-05-29	24	31.1429
	2020-05-30	21	30
	2020-05-31	23	28.7143
	2020-06-01	21	27.4286
	2020-06-02	21	25.7143
	2020-06-03	31	25
	2020-06-04	34	25
	2020-06-05	33	26.2857
	2020-06-06	37	28.5714
	2020-06-07	38	30.7143
	2020-06-08	77	38.7143
	2020-06-09	38	41.1429
	2020-06-10	37	42
	2020-06-11	38	42.5714
	2020-06-12	39	43.4286
	2020-06-13	37	43.4286
	2020-06-14	31	42.4286
	2020-06-15	32	36
	2020-06-16	38	36
	2020-06-17	33	35.4286
	2020-06-18	37	35.2857
	2020-06-19	38	35.1429
	2020-06-20	39	35.4286
	2020-06-21	37	36.2857
	2020-06-22	39	37.2857
	2020-06-23	37	37.1429
	2020-06-24	39	38
	2020-06-25	35	37.7143
	2020-06-26	35	37.2857
	2020-06-27	37	37
	2020-06-28	39	37.2857
	2020-06-29	30	36
	2020-06-30	36	35.8571
	2020-07-01	33	35
	2020-07-02	38	35.4286
	2020-07-03	34	35.2857
	2020-07-04	32	34.5714
	2020-07-05	34	33.8571
	2020-07-06	31	34
	2020-07-07	36	34
	2020-07-08	38	34.7143
	2020-07-09	33	34
	2020-07-10	35	34.1429
	2020-07-11	34	34.4286
	2020-07-12	37	34.8571
	2020-07-13	38	35.8571
	2020-07-14	35	35.7143
	2020-07-15	36	35.4286
	2020-07-16	36	35.8571
	2020-07-17	32	35.4286
	2020-07-18	36	35.7143
	2020-07-19	32	35
	2020-07-20	32	34.1429
	2020-07-21	38	34.5714
	2020-07-22	32	34
	2020-07-23	30	33.1429
	2020-07-24	31	33
	2020-07-25	27	31.7143
	2020-07-26	25	30.7143
	2020-07-27	20	29
	2020-07-28	16	25.8571
	2020-07-29	19	24
	2020-07-30	18	22.2857
	2020-07-31	17	20.2857
	2020-08-01	19	19.1429
	2020-08-02	18	18.1429
	2020-08-03	19	18
	2020-08-04	16	18
	2020-08-05	18	17.8571
	2020-08-06	17	17.7143
	2020-08-07	18	17.8571
	2020-08-08	16	17.4286
	2020-08-09	15	17
	2020-08-10	18	16.8571
	2020-08-11	17	17
	2020-08-12	11	16
	2020-08-13	13	15.4286
	2020-08-14	12	14.5714
	2020-08-15	13	14.1429
	2020-08-16	11	13.5714
	2020-08-17	13	12.8571
	2020-08-18	12	12.1429
	2020-08-19	13	12.4286
	2020-08-20	13	12.4286
	2020-08-21	13	12.5714
	2020-08-22	12	12.4286
	2020-08-23	12	12.5714
	2020-08-24	13	12.5714
	2020-08-25	12	12.5714
	2020-08-26	13	12.5714
	2020-08-27	12	12.4286
	2020-08-28	10	12
	2020-08-29	12	12
	2020-08-30	12	12
	2020-08-31	10	11.5714
	2020-09-01	11	11.4286
	2020-09-02	10	11
	2020-09-03	11	10.8571
	2020-09-04	10	10.8571
	2020-09-05	11	10.7143
	2020-09-06	9	10.2857
	2020-09-07	10	10.2857
	2020-09-08	11	10.2857
	2020-09-09	10	10.2857
	2020-09-10	11	10.2857
	2020-09-11	10	10.2857
	2020-09-12	9	10
	2020-09-13	11	10.2857
	2020-09-14	10	10.2857
	2020-09-15	11	10.2857
	2020-09-16	10	10.2857
	2020-09-17	11	10.2857
	2020-09-18	10	10.2857
	2020-09-19	11	10.5714
	2020-09-20	10	10.4286
	2020-09-21	11	10.5714
	2020-09-22	10	10.4286
	2020-09-23	9	10.2857
	2020-09-24	10	10.1429
	2020-09-25	10	10.1429
	2020-09-26	11	10.1429
	2020-09-27	10	10.1429
	2020-09-28	11	10.1429
	2020-09-29	10	10.1429
	2020-09-30	11	10.4286
	2020-10-01	10	10.4286
	2020-10-02	10	10.4286
	2020-10-03	11	10.4286
	2020-10-04	9	10.2857
	2020-10-05	11	10.2857
	2020-10-06	10	10.2857
	2020-10-07	11	10.2857
	2020-10-08	10	10.2857
	2020-10-09	11	10.4286
	2020-10-10	11	10.4286
	2020-10-11	9	10.4286
	2020-10-12	7	9.85714
	2020-10-13	9	9.71429
	2020-10-14	11	9.71429
	2020-10-15	10	9.71429
	2020-10-16	8	9.28571
	2020-10-17	9	9
	2020-10-18	7	8.71429
	2020-10-19	9	9
	2020-10-20	10	9.14286
	2020-10-21	11	9.14286
	2020-10-22	8	8.85714
	2020-10-23	10	9.14286
	2020-10-24	9	9.14286
	2020-10-25	7	9.14286
	2020-10-26	9	9.14286
	2020-10-27	11	9.28571
	2020-10-28	10	9.14286
	2020-10-29	10	9.42857
	2020-10-30	10	9.42857
	2020-10-31	9	9.42857
	2020-11-01	8	9.57143
	2020-11-02	9	9.57143
	2020-11-03	11	9.57143
	2020-11-04	10	9.57143
	2020-11-05	10	9.57143
	2020-11-06	11	9.71429
	2020-11-07	7	9.42857
	2020-11-08	6	9.14286
	2020-11-09	5	8.57143
	2020-11-10	8	8.14286
	2020-11-11	8	7.85714
	2020-11-12	8	7.57143
	2020-11-13	8	7.14286
	2020-11-14	9	7.42857
	2020-11-15	7	7.57143
	2020-11-16	9	8.14286
	2020-11-17	8	8.14286
	2020-11-18	8	8.14286
	2020-11-19	7	8
	2020-11-20	8	8
	2020-11-21	6	7.57143
	2020-11-22	8	7.71429
	2020-11-23	9	7.71429
	2020-11-24	7	7.57143
	2020-11-25	8	7.57143
	2020-11-26	7	7.57143
	2020-11-27	9	7.71429
	2020-11-28	7	7.85714
	2020-11-29	8	7.85714
	2020-11-30	9	7.85714
	2020-12-01	9	8.14286
	2020-12-02	8	8.14286
	2020-12-03	9	8.42857
	2020-12-04	8	8.28571
	2020-12-05	5	8
	2020-12-06	4	7.42857
	2020-12-07	5	6.85714
	2020-12-08	5	6.28571
	2020-12-09	6	6
	2020-12-10	7	5.71429
	2020-12-11	6	5.42857
	2020-12-12	7	5.71429
	2020-12-13	5	5.85714
	2020-12-14	6	6
	2020-12-15	7	6.28571
	2020-12-16	8	6.57143
	2020-12-17	7	6.57143
	2020-12-18	5	6.42857
	2020-12-19	7	6.42857
	2020-12-20	6	6.57143
	2020-12-21	7	6.71429
	2020-12-22	5	6.42857
	2020-12-23	7	6.28571
	2020-12-24	6	6.14286
	2020-12-25	7	6.42857
	2020-12-26	8	6.57143
	2020-12-27	7	6.71429
	2020-12-28	6	6.57143
	2020-12-29	9	7.14286
	2020-12-30	7	7.14286
	2020-12-31	5	7
	2021-01-01	6	6.85714
	2021-01-02	7	6.71429
	2021-01-03	5	6.42857
	2021-01-04	6	6.42857
	2021-01-05	7	6.14286
	2021-01-06	6	6
	2021-01-07	5	6
	2021-01-08	7	6.14286
	2021-01-09	6	6
	2021-01-10	7	6.28571
	2021-01-11	6	6.28571
	2021-01-12	7	6.28571
	2021-01-13	8	6.57143
	2021-01-14	5	6.57143
	2021-01-15	6	6.42857
	2021-01-16	7	6.57143
	2021-01-17	5	6.28571
	2021-01-18	7	6.42857
	2021-01-19	5	6.14286
	2021-01-20	6	5.85714
	2021-01-21	7	6.14286
	2021-01-22	8	6.42857
	2021-01-23	5	6.14286
	2021-01-24	5	6.14286
	2021-01-25	4	5.71429
	2021-01-26	4	5.57143
	2021-01-27	5	5.42857
	2021-01-28	7	5.42857
	2021-01-29	9	5.57143
	2021-01-30	10	6.28571
	2021-01-31	9	6.85714
	2021-02-01	11	7.85714
	2021-02-02	11	8.85714
	2021-02-03	11	9.71429
	2021-02-04	12	10.4286
	2021-02-05	12	10.8571
	2021-02-06	11	11
	2021-02-07	10	11.1429
	2021-02-08	12	11.2857
	2021-02-09	11	11.2857
	2021-02-10	12	11.4286
	2021-02-11	11	11.2857
	2021-02-12	10	11
	2021-02-13	10	10.8571
	2021-02-14	9	10.7143
	2021-02-15	10	10.4286
	2021-02-16	11	10.4286
	2021-02-17	12	10.4286
	2021-02-18	12	10.5714
	2021-02-19	15	11.2857
	2021-02-20	14	11.8571
	2021-02-21	12	12.2857
	2021-02-22	13	12.7143
	2021-02-23	13	13
	2021-02-24	15	13.4286
	2021-02-25	17	14.1429
	2021-02-26	18	14.5714
	2021-02-27	20	15.4286
	2021-02-28	20	16.5714
	2021-03-01	22	17.8571
	2021-03-02	21	19
	2021-03-03	32	21.4286
	2021-03-04	35	24
	2021-03-05	39	27
	2021-03-06	38	29.5714
	2021-03-07	36	31.8571
	2021-03-08	34	33.5714
	2021-03-09	35	35.5714
	2021-03-10	35	36
	2021-03-11	34	35.8571
	2021-03-12	27	34.1429
	2021-03-13	29	32.8571
	2021-03-14	14	29.7143
	2021-03-15	22	28

## Sheet: PI
		Acc. Death.	Verification (if the cell is equal to zero the workshhet is OK)								First Wave	First Wave	Sec. Wave	Sec. Wave		Accumulated		First Wave	Sec. Wave
		3647	0							7-day ave.	Acc. Death.	Acc. Death.	Acc. Death.	Acc. Death.	Accumul.	Deaths		7-day ave. d. per d.	7-day ave. d. per d.
									7-day ave.	d. per d.		per m. p.		per m. p.	Deaths	per m. p.		maximum	maximum
			7-day ave.					Population	d. per d.	per m. p.	01 Mar 2020	01 Mar 2020	11 Nov 2020	11 Nov 2020	01 Mar 2020	01 Mar 2020		01 Mar 2020	11 Nov 2020
	Date	Daily Deaths	d. per d.	coduf	Region	State	Municipality	TCU2019	15 Mar 2021	15 Mar 2021	10 Nov 2020	10 Nov 2020	15 Mar 2021	15 Mar 2021	15 Mar 2021	15 Mar 2021		10 Nov 2020	15 Mar 2021
	2020-03-01	0	0	22	Nordeste	PI	0	3273227	23.1429	7.07035	2482	758.273	1165	355.918	3647	1114.19		26.7143	23.2857
	2020-03-02	0	0
	2020-03-03	0	0
	2020-03-04	0	0
	2020-03-05	0	0
	2020-03-06	0	0
	2020-03-07	0	0
	2020-03-08	0	0
	2020-03-09	0	0
	2020-03-10	0	0
	2020-03-11	0	0
	2020-03-12	0	0
	2020-03-13	0	0
	2020-03-14	0	0
	2020-03-15	0	0
	2020-03-16	0	0
	2020-03-17	0	0
	2020-03-18	0	0
	2020-03-19	0	0
	2020-03-20	0	0
	2020-03-21	0	0
	2020-03-22	0	0
	2020-03-23	0	0
	2020-03-24	0	0
	2020-03-25	0	0
	2020-03-26	0	0
	2020-03-27	0	0
	2020-03-28	1	0.142857
	2020-03-29	0	0.142857
	2020-03-30	2	0.428571
	2020-03-31	1	0.571429
	2020-04-01	0	0.571429
	2020-04-02	0	0.571429
	2020-04-03	0	0.571429
	2020-04-04	0	0.428571
	2020-04-05	0	0.428571
	2020-04-06	0	0.142857
	2020-04-07	0	0
	2020-04-08	1	0.142857
	2020-04-09	1	0.285714
	2020-04-10	1	0.428571
	2020-04-11	0	0.428571
	2020-04-12	0	0.428571
	2020-04-13	1	0.571429
	2020-04-14	0	0.571429
	2020-04-15	0	0.428571
	2020-04-16	0	0.285714
	2020-04-17	0	0.142857
	2020-04-18	1	0.285714
	2020-04-19	1	0.428571
	2020-04-20	2	0.571429
	2020-04-21	2	0.857143
	2020-04-22	1	1
	2020-04-23	0	1
	2020-04-24	1	1.14286
	2020-04-25	1	1.14286
	2020-04-26	1	1.14286
	2020-04-27	2	1.14286
	2020-04-28	1	1
	2020-04-29	3	1.28571
	2020-04-30	0	1.28571
	2020-05-01	0	1.14286
	2020-05-02	2	1.28571
	2020-05-03	2	1.42857
	2020-05-04	0	1.14286
	2020-05-05	1	1.14286
	2020-05-06	1	0.857143
	2020-05-07	5	1.57143
	2020-05-08	2	1.85714
	2020-05-09	1	1.71429
	2020-05-10	4	2
	2020-05-11	3	2.42857
	2020-05-12	4	2.85714
	2020-05-13	8	3.85714
	2020-05-14	3	3.57143
	2020-05-15	0	3.28571
	2020-05-16	5	3.85714
	2020-05-17	7	4.28571
	2020-05-18	8	5
	2020-05-19	5	5.14286
	2020-05-20	2	4.28571
	2020-05-21	4	4.42857
	2020-05-22	2	4.71429
	2020-05-23	6	4.85714
	2020-05-24	8	5
	2020-05-25	3	4.28571
	2020-05-26	9	4.85714
	2020-05-27	15	6.71429
	2020-05-28	4	6.71429
	2020-05-29	8	7.57143
	2020-05-30	11	8.28571
	2020-05-31	4	7.71429
	2020-06-01	7	8.28571
	2020-06-02	12	8.71429
	2020-06-03	12	8.28571
	2020-06-04	10	9.14286
	2020-06-05	15	10.1429
	2020-06-06	7	9.57143
	2020-06-07	15	11.1429
	2020-06-08	15	12.2857
	2020-06-09	11	12.1429
	2020-06-10	18	13
	2020-06-11	16	13.8571
	2020-06-12	18	14.2857
	2020-06-13	18	15.8571
	2020-06-14	25	17.2857
	2020-06-15	14	17.1429
	2020-06-16	19	18.2857
	2020-06-17	5	16.4286
	2020-06-18	23	17.4286
	2020-06-19	14	16.8571
	2020-06-20	24	17.7143
	2020-06-21	26	17.8571
	2020-06-22	17	18.2857
	2020-06-23	15	17.7143
	2020-06-24	17	19.4286
	2020-06-25	12	17.8571
	2020-06-26	28	19.8571
	2020-06-27	18	19
	2020-06-28	23	18.5714
	2020-06-29	28	20.1429
	2020-06-30	20	20.8571
	2020-07-01	23	21.7143
	2020-07-02	11	21.5714
	2020-07-03	29	21.7143
	2020-07-04	36	24.2857
	2020-07-05	22	24.1429
	2020-07-06	25	23.7143
	2020-07-07	25	24.4286
	2020-07-08	24	24.5714
	2020-07-09	26	26.7143
	2020-07-10	12	24.2857
	2020-07-11	18	21.7143
	2020-07-12	22	21.7143
	2020-07-13	24	21.5714
	2020-07-14	32	22.5714
	2020-07-15	27	23
	2020-07-16	24	22.7143
	2020-07-17	22	24.1429
	2020-07-18	18	24.1429
	2020-07-19	17	23.4286
	2020-07-20	18	22.5714
	2020-07-21	22	21.1429
	2020-07-22	18	19.8571
	2020-07-23	26	20.1429
	2020-07-24	31	21.4286
	2020-07-25	13	20.7143
	2020-07-26	15	20.4286
	2020-07-27	16	20.1429
	2020-07-28	19	19.7143
	2020-07-29	14	19.1429
	2020-07-30	12	17.1429
	2020-07-31	25	16.2857
	2020-08-01	25	18
	2020-08-02	15	18
	2020-08-03	16	18
	2020-08-04	16	17.5714
	2020-08-05	0	15.5714
	2020-08-06	35	18.8571
	2020-08-07	16	17.5714
	2020-08-08	17	16.4286
	2020-08-09	11	15.8571
	2020-08-10	23	16.8571
	2020-08-11	23	17.8571
	2020-08-12	22	21
	2020-08-13	18	18.5714
	2020-08-14	15	18.4286
	2020-08-15	13	17.8571
	2020-08-16	14	18.2857
	2020-08-17	11	16.5714
	2020-08-18	18	15.8571
	2020-08-19	16	15
	2020-08-20	7	13.4286
	2020-08-21	12	13
	2020-08-22	29	15.2857
	2020-08-23	13	15.1429
	2020-08-24	10	15
	2020-08-25	17	14.8571
	2020-08-26	13	14.4286
	2020-08-27	11	15
	2020-08-28	20	16.1429
	2020-08-29	19	14.7143
	2020-08-30	11	14.4286
	2020-08-31	10	14.4286
	2020-09-01	18	14.5714
	2020-09-02	3	13.1429
	2020-09-03	9	12.8571
	2020-09-04	13	11.8571
	2020-09-05	16	11.4286
	2020-09-06	9	11.1429
	2020-09-07	8	10.8571
	2020-09-08	14	10.2857
	2020-09-09	9	11.1429
	2020-09-10	7	10.8571
	2020-09-11	16	11.2857
	2020-09-12	11	10.5714
	2020-09-13	9	10.5714
	2020-09-14	6	10.2857
	2020-09-15	15	10.4286
	2020-09-16	8	10.2857
	2020-09-17	11	10.8571
	2020-09-18	5	9.28571
	2020-09-19	13	9.57143
	2020-09-20	12	10
	2020-09-21	1	9.28571
	2020-09-22	13	9
	2020-09-23	10	9.28571
	2020-09-24	12	9.42857
	2020-09-25	12	10.4286
	2020-09-26	6	9.42857
	2020-09-27	4	8.28571
	2020-09-28	6	9
	2020-09-29	6	8
	2020-09-30	20	9.42857
	2020-10-01	0	7.71429
	2020-10-02	5	6.71429
	2020-10-03	12	7.57143
	2020-10-04	5	7.71429
	2020-10-05	7	7.85714
	2020-10-06	13	8.85714
	2020-10-07	11	7.57143
	2020-10-08	8	8.71429
	2020-10-09	9	9.28571
	2020-10-10	9	8.85714
	2020-10-11	11	9.71429
	2020-10-12	13	10.5714
	2020-10-13	7	9.71429
	2020-10-14	12	9.85714
	2020-10-15	12	10.4286
	2020-10-16	8	10.2857
	2020-10-17	9	10.2857
	2020-10-18	8	9.85714
	2020-10-19	9	9.28571
	2020-10-20	9	9.57143
	2020-10-21	10	9.28571
	2020-10-22	8	8.71429
	2020-10-23	5	8.28571
	2020-10-24	13	8.85714
	2020-10-25	7	8.71429
	2020-10-26	5	8.14286
	2020-10-27	11	8.42857
	2020-10-28	5	7.71429
	2020-10-29	14	8.57143
	2020-10-30	10	9.28571
	2020-10-31	8	8.57143
	2020-11-01	4	8.14286
	2020-11-02	16	9.71429
	2020-11-03	12	9.85714
	2020-11-04	9	10.4286
	2020-11-05	9	9.71429
	2020-11-06	9	9.57143
	2020-11-07	5	9.14286
	2020-11-08	3	9
	2020-11-09	3	7.14286
	2020-11-10	12	7.14286
	2020-11-11	4	6.42857
	2020-11-12	13	7
	2020-11-13	17	8.14286
	2020-11-14	7	8.42857
	2020-11-15	1	8.14286
	2020-11-16	6	8.57143
	2020-11-17	11	8.42857
	2020-11-18	13	9.71429
	2020-11-19	2	8.14286
	2020-11-20	12	7.42857
	2020-11-21	6	7.28571
	2020-11-22	5	7.85714
	2020-11-23	5	7.71429
	2020-11-24	7	7.14286
	2020-11-25	5	6
	2020-11-26	7	6.71429
	2020-11-27	5	5.71429
	2020-11-28	9	6.14286
	2020-11-29	5	6.14286
	2020-11-30	2	5.71429
	2020-12-01	10	6.14286
	2020-12-02	10	6.85714
	2020-12-03	6	6.71429
	2020-12-04	8	7.14286
	2020-12-05	8	7
	2020-12-06	7	7.28571
	2020-12-07	7	8
	2020-12-08	11	8.14286
	2020-12-09	4	7.28571
	2020-12-10	9	7.71429
	2020-12-11	10	8
	2020-12-12	6	7.71429
	2020-12-13	2	7
	2020-12-14	1	6.14286
	2020-12-15	12	6.28571
	2020-12-16	8	6.85714
	2020-12-17	6	6.42857
	2020-12-18	6	5.85714
	2020-12-19	9	6.28571
	2020-12-20	1	6.14286
	2020-12-21	4	6.57143
	2020-12-22	10	6.28571
	2020-12-23	9	6.42857
	2020-12-24	4	6.14286
	2020-12-25	2	5.57143
	2020-12-26	8	5.42857
	2020-12-27	12	7
	2020-12-28	1	6.57143
	2020-12-29	6	6
	2020-12-30	6	5.57143
	2020-12-31	10	6.42857
	2021-01-01	3	6.57143
	2021-01-02	8	6.57143
	2021-01-03	6	5.71429
	2021-01-04	2	5.85714
	2021-01-05	7	6
	2021-01-06	10	6.57143
	2021-01-07	9	6.42857
	2021-01-08	9	7.28571
	2021-01-09	4	6.71429
	2021-01-10	2	6.14286
	2021-01-11	9	7.14286
	2021-01-12	9	7.42857
	2021-01-13	7	7
	2021-01-14	8	6.85714
	2021-01-15	5	6.28571
	2021-01-16	10	7.14286
	2021-01-17	5	7.57143
	2021-01-18	11	7.85714
	2021-01-19	7	7.57143
	2021-01-20	8	7.71429
	2021-01-21	9	7.85714
	2021-01-22	4	7.71429
	2021-01-23	10	7.71429
	2021-01-24	5	7.71429
	2021-01-25	8	7.28571
	2021-01-26	8	7.42857
	2021-01-27	11	7.85714
	2021-01-28	8	7.71429
	2021-01-29	6	8
	2021-01-30	6	7.42857
	2021-01-31	7	7.71429
	2021-02-01	7	7.57143
	2021-02-02	7	7.42857
	2021-02-03	15	8
	2021-02-04	5	7.57143
	2021-02-05	20	9.57143
	2021-02-06	8	9.85714
	2021-02-07	7	9.85714
	2021-02-08	4	9.42857
	2021-02-09	8	9.57143
	2021-02-10	10	8.85714
	2021-02-11	7	9.14286
	2021-02-12	10	7.71429
	2021-02-13	9	7.85714
	2021-02-14	7	7.85714
	2021-02-15	8	8.42857
	2021-02-16	11	8.85714
	2021-02-17	9	8.71429
	2021-02-18	12	9.42857
	2021-02-19	10	9.42857
	2021-02-20	6	9
	2021-02-21	4	8.57143
	2021-02-22	7	8.42857
	2021-02-23	11	8.42857
	2021-02-24	14	9.14286
	2021-02-25	15	9.57143
	2021-02-26	16	10.4286
	2021-02-27	21	12.5714
	2021-02-28	9	13.2857
	2021-03-01	17	14.7143
	2021-03-02	13	15
	2021-03-03	22	16.1429
	2021-03-04	15	16.1429
	2021-03-05	23	17.1429
	2021-03-06	22	17.2857
	2021-03-07	13	17.8571
	2021-03-08	25	19
	2021-03-09	19	19.8571
	2021-03-10	20	19.5714
	2021-03-11	21	20.4286
	2021-03-12	32	21.7143
	2021-03-13	29	22.7143
	2021-03-14	17	23.2857
	2021-03-15	24	23.1429

[truncated: 18 more sheets: CE, RN, PB, PE, AL, SE, BA, MG, ES, RJ, SP, PR, SC, RS, MS, MT, GO, DF]
